# Supplementary material for: Vibration-assisted fabrication of thin shells with spatially distributed imperfections
Source: Nat Commun. 2026 May 20;17:7324. doi: 10.1038/s41467-026-73343-2 (PMC13402623; doi:10.1038/s41467-026-73343-2)
Supplement: Supplementary file 7 — Source Data [file 41467_2026_73343_MOESM7_ESM.xlsx]

## Sheet: Fig. 3d
Fig. 3d
	Photographic measurements				Destructive measurements
	theta	mean thickness	stddev thickness		theta	mean thickness	stddev thickness
	[rad]	[mm]	[mm]		[rad]	[mm]	[mm]
	-1.34672	0.00662605	1.09274e-18		-1.34303	0.0119423	0.000185592
	-1.3381	0.00662605	1.09274e-18		-1.19381	0.0187664	0.000371185
	-1.32978	0.00662605	1.09274e-18		-1.04458	0.0218373	0.000413334
	-1.32173	0.00662605	1.09274e-18		-0.895354	0.0199475	0.000491031
	-1.31394	0.00662605	1.09274e-18		-0.746128	0.00629921	0
	-1.30636	0.00662605	1.09274e-18		-0.596903	0.00800525	0.000185592
	-1.29899	0.00662605	1.09274e-18		-0.447677	0.00997375	0.000491031
	-1.29181	0.00662605	1.09274e-18		-0.298451	0.00958005	0.000185592
	-1.28481	0.00662605	1.09274e-18		-0.149226	0.010105	0.000185592
	-1.27797	0.00662605	1.09274e-18		0	0.0106299	0.000321455
	-1.27128	0.00662605	1.09274e-18		0.149226	0.0103675	0.000185592
	-1.26474	0.00662605	1.09274e-18		0.298451	0.00944882	0.000642911
	-1.25832	0.00662605	1.09274e-18		0.447677	0.00958005	0.000371185
	-1.25204	0.00662605	1.09274e-18		0.596903	0.0107612	0.000491031
	-1.24587	0.00662605	1.09274e-18		0.746128	0.00892388	0.000808978
	-1.23981	0.00662605	1.09274e-18		0.895354	0.0194226	0.000808978
	-1.23385	0.00662605	1.09274e-18		1.04458	0.0209974	0.000808978
	-1.228	0.00662605	1.09274e-18		1.19381	0.015748	0.00195534
	-1.22223	0.00662605	1.09274e-18		1.34303	0.010105	0.00133833
	-1.21656	0.00662605	1.09274e-18
	-1.21098	0.00670011	0.000104731
	-1.20547	0.00684999	0.0003167
	-1.20005	0.0070023	0.000532102
	-1.1947	0.00715712	0.00075105
	-1.18942	0.0073543	0.0010299
	-1.18421	0.00751158	0.00117481
	-1.17906	0.00786489	0.00137594
	-1.17398	0.0080233	0.0014564
	-1.16896	0.00818306	0.00154165
	-1.164	0.00842527	0.00167735
	-1.1591	0.00862545	0.00173179
	-1.15424	0.00894969	0.00183038
	-1.14945	0.00911029	0.00183349
	-1.1447	0.00935351	0.00184942
	-1.14	0.00963686	0.00182133
	-1.13535	0.00984638	0.00188214
	-1.13074	0.0101409	0.00194141
	-1.12618	0.0103475	0.00190324
	-1.12167	0.0105627	0.00196891
	-1.11719	0.0106834	0.00187359
	-1.11276	0.0107227	0.00182458
	-1.10836	0.0108913	0.00178725
	-1.10401	0.0109347	0.00179529
	-1.09969	0.0110618	0.00176438
	-1.09541	0.0111439	0.00169447
	-1.09116	0.0113144	0.00164702
	-1.08695	0.0113951	0.00153631
	-1.08277	0.011486	0.00159903
	-1.07862	0.011576	0.00163841
	-1.0745	0.0116207	0.00164966
	-1.07042	0.0117533	0.00165727
	-1.06637	0.0117941	0.0015997
	-1.06234	0.0118351	0.0015419
	-1.05835	0.0118349	0.0015376
	-1.05438	0.0121029	0.00155631
	-1.05044	0.0121444	0.00149775
	-1.04653	0.0122326	0.00146838
	-1.04264	0.0122795	0.0015048
	-1.03878	0.0123731	0.00156661
	-1.03495	0.0124621	0.00154178
	-1.03114	0.0124106	0.00142547
	-1.02735	0.0125047	0.00149161
	-1.02359	0.0125946	0.00147372
	-1.01985	0.0125992	0.00155812
	-1.01613	0.012605	0.00165813
	-1.01243	0.0127374	0.00158353
	-1.00876	0.0127423	0.00166606
	-1.00511	0.0128754	0.00159115
	-1.00148	0.0129667	0.00157788
	-0.997865	0.0129654	0.00155498
	-0.994274	0.0130155	0.00162572
	-0.990703	0.0130629	0.00164467
	-0.987151	0.0131105	0.00166622
	-0.983618	0.0131596	0.00171191
	-0.980104	0.0131596	0.00171191
	-0.976609	0.0131534	0.00160662
	-0.973131	0.0132025	0.00165269
	-0.969671	0.0132997	0.00172027
	-0.966228	0.0132934	0.00161447
	-0.962803	0.0133415	0.0016383
	-0.959394	0.0134458	0.00181103
	-0.956002	0.0135873	0.00181995
	-0.952626	0.0136306	0.00175968
	-0.949265	0.0135873	0.00181995
	-0.945921	0.0135807	0.00171528
	-0.942592	0.0137296	0.00182896
	-0.939278	0.0137296	0.00182896
	-0.935979	0.01378	0.00187519
	-0.932695	0.0138235	0.00181497
	-0.929425	0.0138222	0.00179346
	-0.92617	0.0138214	0.00178044
	-0.922929	0.0138276	0.00187379
	-0.919701	0.0138222	0.00179346
	-0.916487	0.0139716	0.00189148
	-0.913286	0.0139716	0.00189148
	-0.910099	0.0140212	0.00191757
	-0.906925	0.0140524	0.00166061
	-0.903763	0.0141153	0.00189252
	-0.900614	0.0141221	0.00198889
	-0.897478	0.0142098	0.00186946
	-0.894354	0.0142674	0.00200294
	-0.891242	0.0142603	0.00190203
	-0.888142	0.0143693	0.00207494
	-0.885054	0.0143112	0.00194106
	-0.881977	0.0143181	0.00203587
	-0.878912	0.0143693	0.00207494
	-0.875858	0.0144132	0.00201305
	-0.872815	0.0143625	0.00198217
	-0.869783	0.0144132	0.00201305
	-0.866762	0.0144129	0.00200895
	-0.863752	0.0143619	0.0019739
	-0.860753	0.0143181	0.00203587
	-0.857763	0.0143619	0.0019739
	-0.854784	0.0144129	0.00200895
	-0.851816	0.0144647	0.00205424
	-0.848857	0.0144727	0.00215897
	-0.845908	0.0144719	0.00214734
	-0.842969	0.0146188	0.00215824
	-0.84004	0.0146196	0.00216994
	-0.83712	0.01448	0.00224999
	-0.83421	0.0146349	0.00235498
	-0.831308	0.0145248	0.0022038
	-0.828417	0.0145772	0.00225041
	-0.825534	0.0144887	0.00235394
	-0.82266	0.0144812	0.0022649
	-0.819795	0.0145248	0.0022038
	-0.816939	0.0144727	0.00215897
	-0.814091	0.0143784	0.00219269
	-0.811252	0.01438	0.00221532
	-0.808422	0.0142845	0.00222779
	-0.8056	0.0142845	0.00222779
	-0.802786	0.0142864	0.00225363
	-0.79998	0.0142365	0.00223383
	-0.797183	0.0141412	0.00224233
	-0.794393	0.014083	0.00211234
	-0.791611	0.0140943	0.00225894
	-0.788837	0.0139904	0.00215268
	-0.786071	0.01395	0.00224763
	-0.783313	0.0138554	0.0022523
	-0.780562	0.0138467	0.00214197
	-0.777818	0.013755	0.00218318
	-0.775082	0.0137095	0.00221104
	-0.772353	0.0136706	0.00231558
	-0.769632	0.0135709	0.00224906
	-0.766917	0.0135751	0.0023038
	-0.76421	0.0133348	0.00222773
	-0.76151	0.0133781	0.00217975
	-0.758816	0.013387	0.00229269
	-0.75613	0.0130546	0.00220584
	-0.75345	0.0130591	0.00226587
	-0.750777	0.0129663	0.00225574
	-0.748111	0.0127401	0.0022948
	-0.745451	0.0126439	0.00223282
	-0.742798	0.0124945	0.00206118
	-0.740151	0.0123998	0.00200188
	-0.737511	0.0122676	0.00203976
	-0.734876	0.0121862	0.00215596
	-0.732249	0.0120023	0.0020834
	-0.729627	0.0118651	0.00203089
	-0.727011	0.0117805	0.00208417
	-0.724402	0.0116912	0.0020681
	-0.721799	0.0115588	0.00205837
	-0.719201	0.011424	0.00200942
	-0.716609	0.0112023	0.00194606
	-0.714024	0.0111597	0.00195597
	-0.711444	0.0109898	0.00199027
	-0.708869	0.010856	0.0019112
	-0.706301	0.0107716	0.00192895
	-0.703738	0.010604	0.00196297
	-0.70118	0.0104281	0.00186066
	-0.698629	0.0104676	0.0018192
	-0.696082	0.0102604	0.00186461
	-0.693541	0.0100482	0.00180807
	-0.691005	0.0100028	0.00174643
	-0.688475	0.00992175	0.00177721
	-0.68595	0.00979281	0.00169171
	-0.68343	0.00974813	0.00163074
	-0.680915	0.00954023	0.00157785
	-0.678406	0.00941239	0.00147294
	-0.675901	0.00945624	0.00153337
	-0.673402	0.00941239	0.00147294
	-0.670907	0.00933013	0.00145125
	-0.668417	0.00920498	0.00137355
	-0.665933	0.00916521	0.00138606
	-0.663453	0.00916521	0.00138606
	-0.660978	0.00899835	0.00125338
	-0.658507	0.0088387	0.00125886
	-0.656042	0.00887814	0.00124801
	-0.653581	0.00887814	0.00124801
	-0.651124	0.00883587	0.00119203
	-0.648673	0.00883747	0.0012283
	-0.646225	0.00871635	0.00118696
	-0.643783	0.00863661	0.00117455
	-0.641344	0.00871018	0.00102809
	-0.638911	0.00863661	0.00117455
	-0.636481	0.00867394	0.00111645
	-0.634056	0.00859281	0.00106562
	-0.631635	0.0085949	0.00112079
	-0.629219	0.00863434	0.00111723
	-0.626807	0.0085949	0.00112079
	-0.624399	0.00859281	0.00106562
	-0.621995	0.00855147	0.001015
	-0.619595	0.00859281	0.00106562
	-0.6172	0.00851204	0.00101571
	-0.614808	0.00851204	0.00101571
	-0.612421	0.00851204	0.00101571
	-0.610037	0.00847088	0.000964551
	-0.607658	0.00859281	0.00106562
	-0.605282	0.00850872	0.000918931
	-0.60291	0.00855147	0.001015
	-0.600542	0.00858932	0.000968609
	-0.598178	0.00851378	0.00106188
	-0.595818	0.00859694	0.00116751
	-0.593462	0.00851444	0.00107721
	-0.591109	0.00855147	0.001015
	-0.58876	0.00859281	0.00106562
	-0.586415	0.00859107	0.00101737
	-0.584073	0.00863241	0.00106634
	-0.581735	0.00863434	0.00111723
	-0.579401	0.00863449	0.00111866
	-0.57707	0.00863241	0.00106634
	-0.574742	0.00855338	0.00106554
	-0.572419	0.00859472	0.0011138
	-0.570098	0.00867601	0.00116645
	-0.567781	0.00863449	0.00111866
	-0.565468	0.00863241	0.00106634
	-0.563158	0.0087137	0.00111849
	-0.560851	0.00875541	0.00116812
	-0.558547	0.00875605	0.0011811
	-0.556247	0.00883546	0.00117736
	-0.553951	0.00883546	0.00117736
	-0.551657	0.00883546	0.00117736
	-0.549367	0.00887735	0.00122493
	-0.547079	0.00883965	0.00127373
	-0.544796	0.0089617	0.00132358
	-0.542515	0.00899756	0.00123014
	-0.540237	0.00908028	0.00128457
	-0.537963	0.00911828	0.00123539
	-0.535691	0.00903801	0.00123718
	-0.533423	0.00928482	0.00134534
	-0.531157	0.00920137	0.00129006
	-0.528895	0.00920602	0.00138786
	-0.526636	0.00924682	0.00139518
	-0.524379	0.0093258	0.00135425
	-0.522126	0.0093258	0.00135425
	-0.519875	0.00936865	0.00140117
	-0.517627	0.00944985	0.00139983
	-0.515383	0.00944797	0.00136007
	-0.513141	0.00949101	0.00140721
	-0.510902	0.0096139	0.0014133
	-0.508665	0.00957559	0.00146383
	-0.506432	0.00973733	0.00141945
	-0.504201	0.00969887	0.00147018
	-0.501973	0.00974058	0.00148079
	-0.499748	0.00982269	0.00147659
	-0.497525	0.00986131	0.00142565
	-0.495305	0.00986131	0.00142565
	-0.493088	0.0099032	0.00143555
	-0.490873	0.0099911	0.00153182
	-0.488661	0.0099911	0.00153182
	-0.486452	0.0101197	0.00159939
	-0.484245	0.0101642	0.00164764
	-0.482041	0.0101567	0.0015134
	-0.479839	0.0102436	0.00157301
	-0.47764	0.0102454	0.00160645
	-0.475443	0.0102881	0.00161864
	-0.473249	0.0103717	0.00161358
	-0.471057	0.010409	0.00152681
	-0.468868	0.0103717	0.00161358
	-0.466681	0.0104537	0.0015731
	-0.464497	0.0104986	0.00162076
	-0.462315	0.0105829	0.00161793
	-0.460135	0.0106654	0.00157552
	-0.457958	0.0105829	0.00161793
	-0.455783	0.0105867	0.0016805
	-0.45361	0.010626	0.00162801
	-0.451439	0.0107107	0.0016252
	-0.449271	0.0106713	0.00167721
	-0.447105	0.010754	0.00163533
	-0.444942	0.0106713	0.00167721
	-0.44278	0.0107168	0.00172762
	-0.440621	0.010754	0.00163533
	-0.438464	0.010843	0.00169563
	-0.43631	0.010837	0.00159435
	-0.434157	0.0107107	0.0016252
	-0.432006	0.0108391	0.00163254
	-0.429858	0.0107936	0.00158262
	-0.427712	0.0109247	0.00163204
	-0.425568	0.010802	0.00172817
	-0.423426	0.0108391	0.00163254
	-0.421286	0.0108391	0.00163254
	-0.419148	0.0109223	0.00158978
	-0.417012	0.0108391	0.00163254
	-0.414878	0.0109283	0.00169239
	-0.412746	0.0108789	0.00158036
	-0.410616	0.0109706	0.00168488
	-0.408488	0.0107995	0.00168476
	-0.406362	0.0109247	0.00163204
	-0.404238	0.0109247	0.00163204
	-0.402116	0.0109213	0.00157579
	-0.399996	0.0108789	0.00158036
	-0.397877	0.0108789	0.00158036
	-0.395761	0.0108356	0.00157332
	-0.393646	0.0108789	0.00158036
	-0.391534	0.0107901	0.00152135
	-0.389423	0.01083	0.00146956
	-0.387314	0.0107471	0.00151522
	-0.385207	0.0108356	0.00157332
	-0.383101	0.0107471	0.00151522
	-0.380998	0.0107926	0.00156864
	-0.378896	0.0107042	0.00151153
	-0.376796	0.0107498	0.00156633
	-0.374697	0.0106248	0.00161179
	-0.372601	0.0107471	0.00151522
	-0.370506	0.0107471	0.00151522
	-0.368413	0.010705	0.00152304
	-0.366321	0.0107017	0.00146293
	-0.364231	0.0107017	0.00146293
	-0.362143	0.0106191	0.0015084
	-0.360057	0.0106589	0.00145778
	-0.357972	0.0106191	0.0015084
	-0.355889	0.0105314	0.00145123
	-0.353807	0.0105314	0.00145123
	-0.351727	0.0104865	0.00139885
	-0.349648	0.0104865	0.00139885
	-0.347572	0.0105314	0.00145123
	-0.345496	0.0105314	0.00145123
	-0.343423	0.0105314	0.00145123
	-0.34135	0.010444	0.00139476
	-0.33928	0.0105765	0.00150472
	-0.33721	0.0105314	0.00145123
	-0.335143	0.010444	0.00139476
	-0.333076	0.010444	0.00139476
	-0.331012	0.010444	0.00139476
	-0.328948	0.010444	0.00139476
	-0.326887	0.010444	0.00139476
	-0.324826	0.0104523	0.00155222
	-0.322767	0.0104493	0.00149798
	-0.32071	0.0104493	0.00149798
	-0.318654	0.010444	0.00139476
	-0.316599	0.0105314	0.00145123
	-0.314546	0.0104865	0.00139885
	-0.312494	0.0105291	0.00140554
	-0.310443	0.0104865	0.00139885
	-0.308394	0.010574	0.00145637
	-0.306346	0.0104865	0.00139885
	-0.304299	0.0104895	0.00145747
	-0.302254	0.0104918	0.00150164
	-0.30021	0.010574	0.00145637
	-0.298167	0.0104865	0.00139885
	-0.296126	0.010574	0.00145637
	-0.294086	0.0106589	0.00145778
	-0.292047	0.0105291	0.00140554
	-0.290009	0.010574	0.00145637
	-0.287973	0.0106169	0.00146401
	-0.285938	0.0105314	0.00145123
	-0.283904	0.0106169	0.00146401
	-0.281871	0.0106162	0.00145514
	-0.279839	0.0105344	0.00150773
	-0.277809	0.010574	0.00145637
	-0.27578	0.0105314	0.00145123
	-0.273752	0.010662	0.00151451
	-0.271725	0.0105773	0.00151623
	-0.269699	0.0106169	0.00146401
	-0.267675	0.010572	0.00141482
	-0.265651	0.010574	0.00145637
	-0.263629	0.0106169	0.00146401
	-0.261607	0.010705	0.00152304
	-0.259587	0.0106169	0.00146401
	-0.257568	0.0107448	0.00147061
	-0.25555	0.0107017	0.00146293
	-0.253533	0.010662	0.00151451
	-0.251517	0.0107901	0.00152135
	-0.249503	0.010705	0.00152304
	-0.247489	0.0107448	0.00147061
	-0.245476	0.0107959	0.00162467
	-0.243464	0.0107503	0.00157324
	-0.241453	0.0107448	0.00147061
	-0.239444	0.0107901	0.00152135
	-0.237435	0.0108681	0.00137443
	-0.235427	0.0106966	0.00135982
	-0.23342	0.0108333	0.00152992
	-0.231414	0.0108733	0.00147726
	-0.229409	0.0107448	0.00147061
	-0.227405	0.0108733	0.00147726
	-0.225402	0.0107901	0.00152135
	-0.2234	0.01083	0.00146956
	-0.221399	0.0108333	0.00152992
	-0.219399	0.0108333	0.00152992
	-0.217399	0.0108756	0.0015221
	-0.215401	0.0108756	0.0015221
	-0.213403	0.01083	0.00146956
	-0.211406	0.0108756	0.0015221
	-0.20941	0.01083	0.00146956
	-0.207415	0.0108733	0.00147726
	-0.205421	0.0107901	0.00152135
	-0.203427	0.0108756	0.0015221
	-0.201435	0.0108756	0.0015221
	-0.199443	0.0108325	0.0015184
	-0.197452	0.0107448	0.00147061
	-0.195461	0.0108325	0.0015184
	-0.193472	0.010787	0.00146439
	-0.191483	0.01083	0.00146956
	-0.189495	0.0107441	0.00146174
	-0.187508	0.01083	0.00146956
	-0.185522	0.01083	0.00146956
	-0.183536	0.010787	0.00146439
	-0.181551	0.0107441	0.00146174
	-0.179567	0.010787	0.00146439
	-0.177584	0.0107471	0.00151522
	-0.175601	0.0108325	0.0015184
	-0.173619	0.010787	0.00146439
	-0.171637	0.0106162	0.00145514
	-0.169657	0.0107471	0.00151522
	-0.167677	0.0106218	0.00155925
	-0.165697	0.0107528	0.00161908
	-0.163718	0.0107471	0.00151522
	-0.16174	0.0107498	0.00156633
	-0.159763	0.0106644	0.00156156
	-0.157786	0.0106644	0.00156156
	-0.15581	0.0107498	0.00156633
	-0.153834	0.0107042	0.00151153
	-0.151859	0.0107042	0.00151153
	-0.149885	0.0107042	0.00151153
	-0.147911	0.0107498	0.00156633
	-0.145938	0.0107926	0.00156864
	-0.143965	0.0107042	0.00151153
	-0.141993	0.0107498	0.00156633
	-0.140022	0.0107498	0.00156633
	-0.138051	0.0107498	0.00156633
	-0.13608	0.01071	0.00161579
	-0.13411	0.0107498	0.00156633
	-0.132141	0.0107071	0.00156635
	-0.130172	0.0107498	0.00156633
	-0.128204	0.0106616	0.00151027
	-0.126236	0.0107498	0.00156633
	-0.124269	0.0107042	0.00151153
	-0.122302	0.0106616	0.00151027
	-0.120335	0.0106616	0.00151027
	-0.118369	0.01071	0.00161579
	-0.116404	0.0105765	0.00150472
	-0.114439	0.0105765	0.00150472
	-0.112474	0.010534	0.00150346
	-0.11051	0.010534	0.00150346
	-0.108546	0.0105793	0.00155927
	-0.106583	0.0105738	0.001455
	-0.10462	0.0106589	0.00145778
	-0.102658	0.0105738	0.001455
	-0.100696	0.0106218	0.00155925
	-0.0987339	0.0105765	0.00150472
	-0.0967726	0.010534	0.00150346
	-0.0948117	0.0106191	0.0015084
	-0.0928511	0.0105793	0.00155927
	-0.0908909	0.0105765	0.00150472
	-0.088931	0.0105793	0.00155927
	-0.0869715	0.0107015	0.0014616
	-0.0850123	0.0106162	0.00145514
	-0.0830534	0.0106616	0.00151027
	-0.0810949	0.0106616	0.00151027
	-0.0791366	0.0106191	0.0015114
	-0.0771787	0.0107042	0.00151153
	-0.0752211	0.0106162	0.00145514
	-0.0732637	0.0106644	0.00156156
	-0.0713067	0.0107042	0.00151153
	-0.0693499	0.0106218	0.00155925
	-0.0673933	0.0105765	0.00150472
	-0.0654371	0.0107071	0.00156635
	-0.0634811	0.0105793	0.00155927
	-0.0615253	0.0105793	0.00155927
	-0.0595698	0.0105768	0.0015149
	-0.0576145	0.0106218	0.00155925
	-0.0556594	0.0105793	0.00155927
	-0.0537045	0.0105793	0.00155927
	-0.0517498	0.0105793	0.00155927
	-0.0497954	0.0106616	0.00151027
	-0.0478411	0.0105287	0.00139952
	-0.045887	0.0106191	0.0015114
	-0.0439331	0.0106616	0.00151027
	-0.0419793	0.0106162	0.00145514
	-0.0400257	0.01071	0.00161579
	-0.0380723	0.0105738	0.001455
	-0.036119	0.0106616	0.00151027
	-0.0341658	0.0106644	0.00156156
	-0.0322128	0.0106191	0.0015114
	-0.0302599	0.0107046	0.0015218
	-0.0283071	0.0106616	0.00151027
	-0.0263544	0.0107015	0.0014616
	-0.0244018	0.0107498	0.00156633
	-0.0224493	0.0106616	0.00151027
	-0.0204969	0.0107071	0.00156635
	-0.0185446	0.0107042	0.00151153
	-0.0165924	0.0107071	0.00156635
	-0.0146402	0.0106589	0.00145778
	-0.012688	0.0106616	0.00151027
	-0.0107359	0.0107042	0.00151153
	-0.0087839	0.010787	0.00146439
	-0.00683188	0.0106589	0.00145778
	-0.0048799	0.0107843	0.00141224
	-0.00292793	0.0107498	0.00156633
	-0.000975976	0.0107471	0.00151522
	0.000975976	0.0107498	0.00156633
	0.00292793	0.0107471	0.00151522
	0.0048799	0.0108271	0.00141377
	0.00683188	0.0107926	0.00156864
	0.0087839	0.010787	0.00146439
	0.0107359	0.0107471	0.00151522
	0.012688	0.0108325	0.0015184
	0.0146402	0.0109157	0.00147105
	0.0165924	0.0108756	0.0015221
	0.0185446	0.0108733	0.00147726
	0.0204969	0.0108733	0.00147726
	0.0224493	0.0109188	0.00152825
	0.0244018	0.0109157	0.00147105
	0.0263544	0.0109134	0.00142467
	0.0283071	0.0109589	0.00147624
	0.0302599	0.0109188	0.00152825
	0.0322128	0.0109134	0.00142467
	0.0341658	0.0109589	0.00147624
	0.036119	0.010956	0.00142022
	0.0380723	0.0108756	0.0015221
	0.0400257	0.0109589	0.00147624
	0.0419793	0.0110024	0.00148398
	0.0439331	0.01083	0.00146956
	0.045887	0.0109157	0.00147105
	0.0478411	0.0109157	0.00147105
	0.0497954	0.0108651	0.00131386
	0.0517498	0.0109537	0.00137219
	0.0537045	0.01083	0.00146956
	0.0556594	0.010956	0.00142022
	0.0576145	0.0109134	0.00142467
	0.0595698	0.0109134	0.00142467
	0.0615253	0.0109104	0.00136644
	0.0634811	0.0109537	0.00137219
	0.0654371	0.0109104	0.00136644
	0.0673933	0.010956	0.00142022
	0.0693499	0.0108726	0.0014684
	0.0713067	0.0108701	0.0014179
	0.0732637	0.0108701	0.0014179
	0.0752211	0.0108271	0.00141377
	0.0771787	0.010956	0.00142022
	0.0791366	0.0108674	0.00136341
	0.0810949	0.0109104	0.00136644
	0.0830534	0.0108651	0.00131386
	0.0850123	0.0108221	0.00130923
	0.0869715	0.0107792	0.00130742
	0.088931	0.0108221	0.00130923
	0.0908909	0.0107818	0.00136025
	0.0928511	0.0108651	0.00131386
	0.0948117	0.0108248	0.00136598
	0.0967726	0.0108245	0.0013631
	0.0987339	0.0107341	0.0012528
	0.100696	0.0107389	0.00135723
	0.102658	0.0106938	0.00130331
	0.10462	0.0107341	0.0012528
	0.106583	0.0107792	0.00130742
	0.108546	0.0106512	0.00130151
	0.11051	0.0106938	0.00130331
	0.112474	0.0107389	0.00135723
	0.114439	0.0106512	0.00130151
	0.116404	0.0106963	0.00135692
	0.118369	0.0106914	0.0012523
	0.120335	0.0107341	0.0012528
	0.122302	0.0106938	0.00130331
	0.124269	0.0106963	0.00135692
	0.126236	0.0106938	0.00130331
	0.128204	0.0106938	0.00130331
	0.130172	0.0108221	0.00130923
	0.132141	0.0106963	0.00135692
	0.13411	0.0107341	0.0012528
	0.13608	0.0106892	0.00119935
	0.138051	0.0106938	0.00130331
	0.140022	0.0107792	0.00130742
	0.141993	0.0107818	0.00136025
	0.143965	0.0106966	0.00135982
	0.145938	0.0107818	0.00136025
	0.147911	0.0106537	0.00135411
	0.149885	0.0107389	0.00135723
	0.151859	0.0107389	0.00135723
	0.153834	0.0107367	0.00130793
	0.15581	0.0107367	0.00130793
	0.157786	0.0108674	0.00136341
	0.159763	0.0107367	0.00130793
	0.16174	0.0107818	0.00136025
	0.163718	0.0108221	0.00130923
	0.165697	0.0108248	0.00136598
	0.167677	0.01082	0.0012626
	0.169657	0.0109083	0.00132133
	0.171637	0.010823	0.00132561
	0.173619	0.0109055	0.00126195
	0.175601	0.0108681	0.00137443
	0.177584	0.0109509	0.0013152
	0.179567	0.0109537	0.00137219
	0.181551	0.0109518	0.00133162
	0.183536	0.0109537	0.00137219
	0.185522	0.0108632	0.0012719
	0.187508	0.0110812	0.00133768
	0.189495	0.0109971	0.00138067
	0.191483	0.0109922	0.00127768
	0.193472	0.0110407	0.00139188
	0.195461	0.0110329	0.00122381
	0.197452	0.0110376	0.00132735
	0.199443	0.011125	0.00135082
	0.201435	0.011125	0.00135082
	0.203427	0.0111691	0.00136673
	0.205421	0.0110812	0.00133768
	0.207415	0.0111657	0.00129583
	0.20941	0.0112097	0.00131104
	0.211406	0.0111238	0.00132306
	0.213403	0.0111657	0.00129583
	0.215401	0.0111657	0.00129583
	0.217399	0.0111203	0.00124956
	0.219399	0.011252	0.00128939
	0.221399	0.0111657	0.00129583
	0.2234	0.0112915	0.00119944
	0.225402	0.0111674	0.00133342
	0.227405	0.011254	0.0013291
	0.229409	0.0111612	0.00119397
	0.231414	0.0111612	0.00119397
	0.23342	0.0111203	0.00124956
	0.235427	0.0112097	0.00131104
	0.237435	0.0111601	0.001168
	0.239444	0.0112097	0.00131104
	0.241453	0.0112065	0.00124082
	0.243464	0.0112475	0.00118583
	0.245476	0.0110765	0.00123517
	0.247489	0.0111203	0.00124956
	0.249503	0.0111644	0.00126691
	0.251517	0.0111657	0.00129583
	0.253533	0.0110765	0.00123517
	0.25555	0.0110765	0.00123517
	0.257568	0.0109878	0.00117506
	0.259587	0.0109837	0.0010729
	0.261607	0.0109878	0.00117506
	0.263629	0.0109851	0.00111136
	0.265651	0.0110286	0.0011206
	0.267675	0.0109878	0.00117506
	0.269699	0.0109851	0.00111136
	0.271725	0.0109037	0.00121826
	0.273752	0.0109894	0.00121551
	0.27578	0.0109402	0.00106141
	0.277809	0.0109037	0.00121826
	0.279839	0.0108562	0.00110632
	0.281871	0.0108131	0.00110047
	0.283904	0.0108131	0.00110047
	0.285938	0.0108131	0.00110047
	0.287973	0.0106874	0.00115424
	0.290009	0.0107297	0.00114845
	0.292047	0.0107709	0.00111049
	0.294086	0.0108155	0.00115946
	0.296126	0.0107725	0.00115236
	0.298167	0.0107725	0.00115236
	0.30021	0.0107321	0.00120453
	0.302254	0.0106466	0.00119722
	0.304299	0.0107321	0.00120453
	0.306346	0.0106914	0.0012523
	0.308394	0.0107321	0.00120453
	0.310443	0.0106019	0.00114328
	0.312494	0.0106874	0.00115424
	0.314546	0.0106892	0.00119935
	0.316599	0.0106445	0.00114717
	0.318654	0.0106918	0.00125691
	0.32071	0.0106489	0.00125057
	0.322767	0.0106063	0.00124715
	0.324826	0.0106892	0.00119935
	0.326887	0.0106489	0.00125057
	0.328948	0.0106445	0.00114717
	0.331012	0.0106042	0.00119911
	0.333076	0.010607	0.0012605
	0.335143	0.0105616	0.00119396
	0.33721	0.0106489	0.00125057
	0.33928	0.010607	0.0012605
	0.34135	0.0106489	0.00125057
	0.343423	0.0106537	0.00135411
	0.345496	0.0106918	0.00125691
	0.347572	0.0106517	0.00130945
	0.349648	0.0106471	0.00120731
	0.351727	0.0107396	0.00136824
	0.353807	0.0107367	0.00130793
	0.355889	0.0106918	0.00125691
	0.357972	0.0107367	0.00130793
	0.360057	0.0108174	0.00120479
	0.362143	0.0107348	0.00126617
	0.364231	0.01082	0.0012626
	0.366321	0.0107367	0.00130793
	0.368413	0.0108248	0.00136598
	0.370506	0.0109115	0.00138558
	0.372601	0.0108681	0.00137443
	0.374697	0.0109518	0.00133162
	0.376796	0.0108248	0.00136598
	0.378896	0.0108248	0.00136598
	0.380998	0.0108651	0.00131386
	0.383101	0.0108681	0.00137443
	0.385207	0.0109518	0.00133162
	0.387314	0.0108681	0.00137443
	0.389423	0.0109083	0.00132133
	0.391534	0.0109971	0.00138067
	0.393646	0.0110812	0.00133768
	0.395761	0.0109537	0.00137219
	0.397877	0.0110863	0.0014406
	0.399996	0.0110831	0.00137846
	0.402116	0.0110376	0.00132735
	0.404238	0.0111267	0.00138697
	0.406362	0.0111706	0.00139823
	0.408488	0.0111267	0.00138697
	0.410616	0.0111706	0.00139823
	0.412746	0.0111674	0.00133342
	0.414878	0.0112553	0.001357
	0.417012	0.011257	0.00139334
	0.419148	0.0112539	0.001332
	0.421286	0.011252	0.00128939
	0.423426	0.0112131	0.00138478
	0.425568	0.0112978	0.00133955
	0.427712	0.0112591	0.00143748
	0.429858	0.0112978	0.00133955
	0.432006	0.0113438	0.00139117
	0.434157	0.0112978	0.00133955
	0.43631	0.0113418	0.00134997
	0.438464	0.0113418	0.00134997
	0.440621	0.0113828	0.00129533
	0.44278	0.0113861	0.00136323
	0.444942	0.0114271	0.00130776
	0.447105	0.0113371	0.00124652
	0.449271	0.0113418	0.00134997
	0.451439	0.0114271	0.00130776
	0.45361	0.0114271	0.00130776
	0.455783	0.0113403	0.00131705
	0.457958	0.0115587	0.00131381
	0.460135	0.0113418	0.00134997
	0.462315	0.0114716	0.00132311
	0.464497	0.0114271	0.00130776
	0.466681	0.0114716	0.00132311
	0.468868	0.0114731	0.0013562
	0.471057	0.0114271	0.00130776
	0.473249	0.0114682	0.00125227
	0.475443	0.0114682	0.00125227
	0.47764	0.0115587	0.00131381
	0.479839	0.0114716	0.00132311
	0.482041	0.0114731	0.0013562
	0.484245	0.0113861	0.00136323
	0.486452	0.0114306	0.00137929
	0.488661	0.0114766	0.00142519
	0.490873	0.0115175	0.00136952
	0.493088	0.0114682	0.00125227
	0.495305	0.0115175	0.00136952
	0.497525	0.011475	0.00139761
	0.499748	0.0114321	0.00141111
	0.501973	0.0114731	0.0013562
	0.504201	0.0115175	0.00136952
	0.506432	0.0114271	0.00130776
	0.508665	0.0114271	0.00130776
	0.510902	0.0114271	0.00130776
	0.513141	0.0114321	0.00141111
	0.515383	0.0114321	0.00141111
	0.517627	0.0114321	0.00141111
	0.519875	0.0115193	0.00140624
	0.522126	0.0114766	0.00142519
	0.524379	0.0115193	0.00140624
	0.526636	0.0115638	0.00141764
	0.528895	0.0114766	0.00142519
	0.531157	0.0115604	0.00135198
	0.533423	0.0115142	0.00130133
	0.535691	0.0115193	0.00140624
	0.537963	0.0115587	0.00131381
	0.540237	0.0115638	0.00141764
	0.542515	0.0114766	0.00142519
	0.544796	0.0114783	0.00146055
	0.547079	0.0114731	0.0013562
	0.549367	0.0115175	0.00136952
	0.551657	0.0114321	0.00141111
	0.553951	0.0114731	0.0013562
	0.556247	0.0112978	0.00133955
	0.558547	0.0114731	0.0013562
	0.560851	0.0113418	0.00134997
	0.563158	0.0113848	0.00133815
	0.565468	0.0113861	0.00136323
	0.567781	0.0113418	0.00134997
	0.570098	0.011301	0.00140464
	0.572419	0.011257	0.00139334
	0.574742	0.0112112	0.0013438
	0.57707	0.0112146	0.00141219
	0.579401	0.0113418	0.00134997
	0.581735	0.0111706	0.00139823
	0.584073	0.0110831	0.00137846
	0.586415	0.0110831	0.00137846
	0.58876	0.0111725	0.00143772
	0.591109	0.0110765	0.00123517
	0.593462	0.0111218	0.00128351
	0.595818	0.0110359	0.00128994
	0.598178	0.0110376	0.00132735
	0.600542	0.0110812	0.00133768
	0.60291	0.011037	0.00131941
	0.605282	0.0109971	0.00138067
	0.607658	0.0109992	0.00142437
	0.610037	0.0108681	0.00137443
	0.612421	0.0109083	0.00132133
	0.614808	0.0109518	0.00133162
	0.6172	0.01082	0.0012626
	0.619595	0.0108632	0.0012719
	0.621995	0.0107348	0.00126617
	0.624399	0.010607	0.0012605
	0.626807	0.0106517	0.00130945
	0.629219	0.0107321	0.00120453
	0.631635	0.010607	0.0012605
	0.634056	0.0106117	0.0013621
	0.636481	0.0106517	0.00130945
	0.638911	0.0106088	0.00130205
	0.641344	0.0106088	0.00130205
	0.643783	0.0105689	0.00135372
	0.646225	0.0106088	0.00130205
	0.648673	0.0105689	0.00135372
	0.651124	0.0105226	0.00126693
	0.653581	0.01044	0.0013079
	0.656042	0.0105226	0.00126693
	0.658507	0.0104418	0.00134767
	0.660978	0.0103973	0.00129779
	0.663453	0.010399	0.00133041
	0.665933	0.010309	0.00120234
	0.668417	0.0103167	0.00136849
	0.670907	0.010274	0.00135495
	0.673402	0.0103167	0.00136849
	0.675901	0.01023	0.00130911
	0.678406	0.0101907	0.00136247
	0.680915	0.0101044	0.00130337
	0.68343	0.0101044	0.00130337
	0.68595	0.0101482	0.00134898
	0.688475	0.0100653	0.0013565
	0.691005	0.0100216	0.00131296
	0.693541	0.00993925	0.00132507
	0.696082	0.0098549	0.00129202
	0.698629	0.00976977	0.00123391
	0.70118	0.00981301	0.00127943
	0.703738	0.00976977	0.00123391
	0.706301	0.00968654	0.00121319
	0.708869	0.00972806	0.00122216
	0.711444	0.00964775	0.00126401
	0.714024	0.00964775	0.00126401
	0.716609	0.00961103	0.00135634
	0.719201	0.00952889	0.00135084
	0.721799	0.00973674	0.00141057
	0.724402	0.00973945	0.00146233
	0.727011	0.00982482	0.00151829
	0.729627	0.00987212	0.00162483
	0.732249	0.0100448	0.00174012
	0.734876	0.0101767	0.00184819
	0.737511	0.0103069	0.00191676
	0.740151	0.0106161	0.00211092
	0.742798	0.0107136	0.00227192
	0.745451	0.010933	0.00234446
	0.748111	0.0110713	0.00245577
	0.750777	0.0113482	0.00264639
	0.75345	0.011578	0.00276412
	0.75613	0.0117186	0.00285108
	0.758816	0.0119583	0.00302988
	0.76151	0.0122486	0.00323319
	0.76421	0.0125052	0.00349333
	0.766917	0.0127894	0.00358589
	0.769632	0.01298	0.00364701
	0.772353	0.013298	0.00394446
	0.775082	0.0135587	0.00413575
	0.777818	0.0138053	0.00421468
	0.780562	0.0140411	0.00421195
	0.783313	0.0143493	0.00435276
	0.786071	0.0145653	0.00449528
	0.788837	0.0147295	0.00460787
	0.791611	0.0151247	0.00463502
	0.794393	0.0154468	0.00478127
	0.797183	0.0157545	0.00482574
	0.79998	0.0157946	0.00476902
	0.802786	0.0161651	0.00485922
	0.8056	0.0165002	0.00501051
	0.808422	0.016684	0.00488784
	0.811252	0.0170053	0.00493281
	0.814091	0.0173313	0.00498372
	0.816939	0.0175398	0.00496136
	0.819795	0.0176431	0.00494041
	0.82266	0.0178524	0.00490711
	0.825534	0.018298	0.00496343
	0.828417	0.0183626	0.00501689
	0.831308	0.0186035	0.00482518
	0.83421	0.0189906	0.00479758
	0.83712	0.0191017	0.00478923
	0.84004	0.019147	0.00472556
	0.842969	0.0194319	0.00472513
	0.845908	0.0194319	0.00472513
	0.848857	0.0197691	0.00467935
	0.851816	0.0199952	0.0046415
	0.854784	0.019999	0.00466694
	0.857763	0.0200461	0.00460111
	0.860753	0.020457	0.00459045
	0.863752	0.0204884	0.00442465
	0.866762	0.0207209	0.00438415
	0.869783	0.020869	0.00417865
	0.872815	0.0209395	0.00424525
	0.875858	0.0211919	0.0043011
	0.878912	0.0211919	0.0043011
	0.881977	0.0213136	0.0042992
	0.885054	0.0214934	0.00427822
	0.888142	0.0215444	0.004209
	0.891242	0.0216836	0.00430596
	0.894354	0.0216033	0.0041965
	0.897478	0.0217722	0.00407633
	0.900614	0.0217511	0.00392939
	0.903763	0.0218243	0.00400641
	0.906925	0.0218325	0.00406942
	0.910099	0.0218767	0.00393624
	0.913286	0.0220031	0.00394548
	0.916487	0.0220561	0.00387528
	0.919701	0.0219788	0.00378053
	0.922929	0.021905	0.00369684
	0.92617	0.0220237	0.00363897
	0.929425	0.0222711	0.00359238
	0.932695	0.0221318	0.00349757
	0.935979	0.0220862	0.00364198
	0.939278	0.0220216	0.00363482
	0.942592	0.0219479	0.00356058
	0.945921	0.0219379	0.00347398
	0.949265	0.0220324	0.00371132
	0.952626	0.0220021	0.00347942
	0.956002	0.0218647	0.00338733
	0.959394	0.0218653	0.00340385
	0.962803	0.0218024	0.00340647
	0.966228	0.021784	0.00324926
	0.969671	0.0217114	0.00315866
	0.973131	0.0215678	0.00298186
	0.976609	0.0215678	0.00298186
	0.980104	0.0215768	0.00307163
	0.983618	0.0214432	0.0029858
	0.987151	0.0213174	0.00296274
	0.990703	0.0212557	0.00296597
	0.994274	0.0213106	0.0029012
	0.997865	0.0209847	0.00270662
	1.00148	0.0209097	0.00255902
	1.00511	0.0207944	0.00262944
	1.00876	0.0209182	0.00265513
	1.01243	0.0207208	0.00248669
	1.01613	0.020598	0.00246213
	1.01985	0.0203702	0.00260362
	1.02359	0.0202359	0.00243055
	1.02735	0.0202236	0.00228255
	1.03114	0.0201576	0.00219845
	1.03495	0.0199397	0.00243417
	1.03878	0.0197089	0.00247811
	1.04264	0.0195783	0.00230854
	1.04653	0.0194636	0.00233032
	1.05044	0.0192327	0.00233055
	1.05438	0.0190038	0.00233326
	1.05835	0.0187801	0.00237285
	1.06234	0.0184844	0.00219009
	1.06637	0.0183159	0.00217688
	1.07042	0.0182072	0.00221099
	1.0745	0.0179847	0.00219365
	1.07862	0.0178295	0.00231262
	1.08277	0.0175642	0.00239474
	1.08695	0.0174011	0.00238065
	1.09116	0.0169688	0.00231992
	1.09541	0.0167604	0.00235603
	1.09969	0.0166608	0.00242263
	1.10401	0.0165028	0.00240885
	1.10836	0.0162874	0.00231619
	1.11276	0.016172	0.0021603
	1.11719	0.0161215	0.00217644
	1.12167	0.0158125	0.00215234
	1.12618	0.0155656	0.00223761
	1.13074	0.0153674	0.0022747
	1.13535	0.0150277	0.00238629
	1.14	0.0147886	0.00246993
	1.1447	0.0144573	0.00257702
	1.14945	0.0141162	0.00253121
	1.15424	0.0137799	0.00249406
	1.1591	0.0134585	0.00257943
	1.164	0.0133708	0.00263591
	1.16896	0.0129977	0.00260801
	1.17398	0.0126766	0.00259638
	1.17906	0.0122732	0.00262907
	1.18421	0.0116051	0.00259048
	1.18942	0.0111252	0.00256791
	1.1947	0.0104348	0.0024626
	1.20005	0.0100115	0.00239635
	1.20547	0.0094033	0.0019666
	1.21098	0.00902266	0.00170163
	1.21656	0.0086491	0.00143405
	1.22223	0.00812283	0.00106851
	1.228	0.00780666	0.000868766
	1.23385	0.00734118	0.000557448
	1.23981	0.00707454	0.000367169
	1.24587	0.00684881	0.00018212
	1.25204	0.00662605	1.09274e-18
	1.25832	0.00662605	1.09274e-18
	1.26474	0.00662605	1.09274e-18
	1.27128	0.00662605	1.09274e-18
	1.27797	0.00662605	1.09274e-18
	1.28481	0.00662605	1.09274e-18
	1.29181	0.00662605	1.09274e-18
	1.29899	0.00662605	1.09274e-18
	1.30636	0.00662605	1.09274e-18
	1.31394	0.00662605	1.09274e-18
	1.32173	0.00662605	1.09274e-18
	1.32978	0.00662605	1.09274e-18
	1.3381	0.00662605	1.09274e-18
	1.34672	0.00662605	1.09274e-18

## Sheet: Fig. 4c
Fig. 4c
	6						8						10
	Experimental			Simulation			Experimental			Simulation			Experimental			Simulation
	theta	thickness mean	thickness std	theta	profile		theta	thickness mean	thickness std	theta	deviation		theta	thickness mean	thickness std	theta	deviation
	0	0.7662	0	0	0.7623		0	0.8152	0.0584	0	0.7125		0	0.7944	0.0671	0	0.6981
	0.002	0.7648	0	0.002	0.7601		0.002	0.8171	0.0593	0.002	0.712		0.002	0.7944	0.0603	0.002	0.7011
	0.004	0.7626	0	0.004	0.7613		0.004	0.8226	0.0596	0.004	0.7132		0.004	0.7951	0.0553	0.004	0.7031
	0.006	0.7624	0	0.006	0.7617		0.006	0.8281	0.061	0.006	0.7144		0.006	0.7967	0.0536	0.006	0.7055
	0.008	0.76	0	0.008	0.7616		0.008	0.8361	0.0613	0.008	0.7152		0.008	0.7994	0.0535	0.008	0.7086
	0.01	0.7586	0	0.01	0.7613		0.01	0.8453	0.0613	0.01	0.7163		0.01	0.8049	0.0548	0.01	0.712
	0.012	0.758	0	0.012	0.7625		0.012	0.8561	0.0623	0.012	0.7185		0.012	0.8115	0.0587	0.012	0.7169
	0.014	0.7574	0	0.014	0.7633		0.014	0.8683	0.0635	0.014	0.7212		0.014	0.8186	0.0645	0.014	0.7216
	0.016	0.7556	0	0.016	0.7643		0.016	0.8812	0.0653	0.016	0.7238		0.016	0.8282	0.0703	0.016	0.7266
	0.018	0.7537	0	0.018	0.7647		0.018	0.8961	0.0674	0.018	0.7263		0.018	0.8384	0.0766	0.018	0.7316
	0.02	0.7546	0	0.02	0.7661		0.02	0.9122	0.0676	0.02	0.7297		0.02	0.8498	0.0836	0.02	0.7372
	0.022	0.7544	0	0.022	0.7675		0.022	0.928	0.069	0.022	0.7334		0.022	0.8608	0.0895	0.022	0.7442
	0.024	0.7541	0	0.024	0.769		0.024	0.9409	0.067	0.024	0.737		0.024	0.8722	0.0924	0.024	0.7511
	0.026	0.7554	0	0.026	0.7702		0.026	0.9508	0.0638	0.026	0.7408		0.026	0.8831	0.0928	0.026	0.7576
	0.028	0.7558	0	0.028	0.7724		0.028	0.9595	0.0596	0.028	0.7454		0.028	0.8945	0.0909	0.028	0.765
	0.03	0.7537	0	0.03	0.7737		0.03	0.9673	0.0539	0.03	0.7499		0.03	0.9042	0.0867	0.03	0.7732
	0.032	0.7528	0	0.032	0.7759		0.032	0.9717	0.0485	0.032	0.7547		0.032	0.9126	0.0808	0.032	0.7815
	0.034	0.7545	0	0.034	0.778		0.034	0.9753	0.0422	0.034	0.7597		0.034	0.9229	0.0725	0.034	0.7898
	0.036	0.7567	0	0.036	0.78		0.036	0.9782	0.0376	0.036	0.7647		0.036	0.9332	0.0641	0.036	0.7981
	0.038	0.759	0	0.038	0.7826		0.038	0.9794	0.0357	0.038	0.7701		0.038	0.9428	0.0574	0.038	0.8069
	0.04	0.7596	0	0.04	0.7853		0.04	0.9798	0.0351	0.04	0.7761		0.04	0.9528	0.0516	0.04	0.8162
	0.042	0.7618	0	0.042	0.7882		0.042	0.9804	0.034	0.042	0.7818		0.042	0.9621	0.0481	0.042	0.8251
	0.044	0.7636	0	0.044	0.7907		0.044	0.9804	0.0337	0.044	0.7875		0.044	0.9702	0.0465	0.044	0.834
	0.046	0.7658	0	0.046	0.7934		0.046	0.9807	0.0323	0.046	0.7934		0.046	0.9739	0.0448	0.046	0.8434
	0.048	0.7639	0	0.048	0.7966		0.048	0.9802	0.0326	0.048	0.8002		0.048	0.975	0.0422	0.048	0.8529
	0.05	0.7682	0	0.05	0.7997		0.05	0.98	0.0316	0.05	0.8067		0.05	0.9751	0.0413	0.05	0.8621
	0.052	0.7712	0	0.052	0.8025		0.052	0.9798	0.0299	0.052	0.8133		0.052	0.9749	0.0407	0.052	0.8712
	0.054	0.7614	0	0.054	0.8057		0.054	0.9775	0.0288	0.054	0.8198		0.054	0.974	0.041	0.054	0.8805
	0.056	0.747	0	0.056	0.8094		0.056	0.9774	0.0277	0.056	0.8265		0.056	0.9724	0.0423	0.056	0.8899
	0.058	0.7668	0	0.058	0.8129		0.058	0.9791	0.0286	0.058	0.8333		0.058	0.9709	0.0439	0.058	0.8995
	0.06	0.7866	0	0.06	0.8166		0.06	0.9789	0.0283	0.06	0.8403		0.06	0.9689	0.0461	0.06	0.9083
	0.062	0.7916	0	0.062	0.8197		0.062	0.9792	0.0277	0.062	0.8471		0.062	0.9674	0.0475	0.062	0.9165
	0.064	0.7978	0	0.064	0.8235		0.064	0.9783	0.0283	0.064	0.8541		0.064	0.9657	0.0491	0.064	0.9253
	0.066	0.8018	0	0.066	0.8273		0.066	0.9782	0.028	0.066	0.8612		0.066	0.9631	0.0517	0.066	0.9336
	0.068	0.8061	0	0.068	0.8311		0.068	0.9771	0.0293	0.068	0.8684		0.068	0.9612	0.0536	0.068	0.9423
	0.07	0.8101	0	0.07	0.835		0.07	0.9763	0.0283	0.07	0.875		0.07	0.9594	0.0557	0.07	0.9498
	0.072	0.8124	0	0.072	0.8386		0.072	0.9731	0.0286	0.072	0.8823		0.072	0.9575	0.0581	0.072	0.9574
	0.074	0.8197	0	0.074	0.8426		0.074	0.9736	0.0299	0.074	0.8895		0.074	0.9555	0.06	0.074	0.9643
	0.076	0.8243	0	0.076	0.8464		0.076	0.9736	0.0303	0.076	0.8966		0.076	0.9535	0.0622	0.076	0.971
	0.078	0.8285	0	0.078	0.8506		0.078	0.972	0.0314	0.078	0.9031		0.078	0.952	0.0635	0.078	0.9772
	0.08	0.8379	0	0.08	0.8548		0.08	0.9708	0.0316	0.08	0.9101		0.08	0.95	0.0659	0.08	0.9832
	0.082	0.845	0	0.082	0.8589		0.082	0.9697	0.032	0.082	0.9165		0.082	0.9483	0.0686	0.082	0.9883
	0.084	0.8507	0	0.084	0.8632		0.084	0.969	0.0323	0.084	0.923		0.084	0.9465	0.0708	0.084	0.9928
	0.086	0.856	0	0.086	0.8677		0.086	0.9668	0.0336	0.086	0.9292		0.086	0.9451	0.073	0.086	0.997
	0.088	0.8594	0	0.088	0.8722		0.088	0.9658	0.0343	0.088	0.9355		0.088	0.9441	0.0748	0.088	1.0003
	0.09	0.8638	0	0.09	0.8764		0.09	0.9648	0.0349	0.09	0.9416		0.09	0.9424	0.0777	0.09	1.0028
	0.092	0.8669	0	0.092	0.8807		0.092	0.9635	0.0358	0.092	0.9477		0.092	0.9412	0.0791	0.092	1.0043
	0.094	0.8695	0	0.094	0.8851		0.094	0.9624	0.0363	0.094	0.9532		0.094	0.9401	0.0808	0.094	1.005
	0.096	0.8718	0	0.096	0.8894		0.096	0.9609	0.0372	0.096	0.9585		0.096	0.9391	0.0826	0.096	1.0051
	0.098	0.8758	0	0.098	0.8936		0.098	0.9602	0.0377	0.098	0.9639		0.098	0.9383	0.084	0.098	1.0045
	0.1	0.8854	0	0.1	0.8985		0.1	0.9599	0.0382	0.1	0.9686		0.1	0.9377	0.0852	0.1	1.0031
	0.102	0.8886	0	0.102	0.9023		0.102	0.9591	0.0385	0.102	0.9733		0.102	0.937	0.086	0.102	1.0003
	0.104	0.8929	0	0.104	0.9068		0.104	0.9586	0.0389	0.104	0.9778		0.104	0.9367	0.0862	0.104	0.997
	0.106	0.8942	0	0.106	0.9109		0.106	0.9583	0.0388	0.106	0.9814		0.106	0.937	0.0858	0.106	0.9926
	0.108	0.8976	0	0.108	0.9151		0.108	0.9583	0.0387	0.108	0.9851		0.108	0.9372	0.0855	0.108	0.988
	0.11	0.9016	0	0.11	0.9191		0.11	0.9581	0.0388	0.11	0.9881		0.11	0.9373	0.0855	0.11	0.9831
	0.112	0.9033	0	0.112	0.9228		0.112	0.9582	0.0387	0.112	0.9909		0.112	0.9376	0.0852	0.112	0.9774
	0.114	0.9029	0	0.114	0.9266		0.114	0.9585	0.0389	0.114	0.9936		0.114	0.9378	0.0847	0.114	0.971
	0.116	0.8997	0	0.116	0.9304		0.116	0.9588	0.039	0.116	0.9957		0.116	0.9388	0.084	0.116	0.9643
	0.118	0.902	0	0.118	0.9344		0.118	0.9598	0.0386	0.118	0.9974		0.118	0.9396	0.0829	0.118	0.9574
	0.12	0.9072	0	0.12	0.9383		0.12	0.9606	0.0383	0.12	0.9989		0.12	0.9403	0.082	0.12	0.9499
	0.122	0.9084	0	0.122	0.9421		0.122	0.9624	0.0372	0.122	1.0003		0.122	0.9413	0.0809	0.122	0.9422
	0.124	0.9063	0	0.124	0.9459		0.124	0.9642	0.0361	0.124	1.0004		0.124	0.9425	0.0798	0.124	0.9336
	0.126	0.9066	0	0.126	0.9494		0.126	0.9657	0.035	0.126	1		0.126	0.9434	0.0788	0.126	0.9252
	0.128	0.9107	0	0.128	0.953		0.128	0.9668	0.0349	0.128	0.9988		0.128	0.9454	0.0768	0.128	0.9168
	0.13	0.9126	0	0.13	0.9563		0.13	0.9668	0.0329	0.13	0.9976		0.13	0.9471	0.0751	0.13	0.9083
	0.132	0.9142	0	0.132	0.9596		0.132	0.9693	0.0345	0.132	0.9958		0.132	0.949	0.0739	0.132	0.8995
	0.134	0.9111	0	0.134	0.9626		0.134	0.9708	0.0341	0.134	0.9936		0.134	0.9512	0.0725	0.134	0.89
	0.136	0.9081	0	0.136	0.9657		0.136	0.9722	0.0337	0.136	0.9909		0.136	0.9536	0.0704	0.136	0.8808
	0.138	0.9064	0	0.138	0.9687		0.138	0.9732	0.0339	0.138	0.9878		0.138	0.9552	0.069	0.138	0.8714
	0.14	0.9082	0	0.14	0.9714		0.14	0.9744	0.0342	0.14	0.9846		0.14	0.9573	0.0668	0.14	0.8621
	0.142	0.9071	0	0.142	0.974		0.142	0.9761	0.0335	0.142	0.9806		0.142	0.9589	0.0645	0.142	0.8531
	0.144	0.9152	0	0.144	0.9765		0.144	0.977	0.0335	0.144	0.9766		0.144	0.9586	0.061	0.144	0.844
	0.146	0.9169	0	0.146	0.9787		0.146	0.9791	0.032	0.146	0.9722		0.146	0.9564	0.0568	0.146	0.8345
	0.148	0.9186	0	0.148	0.9811		0.148	0.9803	0.0314	0.148	0.9674		0.148	0.9528	0.0526	0.148	0.8252
	0.15	0.9167	0	0.15	0.9832		0.15	0.9818	0.0301	0.15	0.9627		0.15	0.9476	0.0504	0.15	0.8159
	0.152	0.9199	0	0.152	0.985		0.152	0.9829	0.0289	0.152	0.9573		0.152	0.9407	0.0521	0.152	0.807
	0.154	0.9212	0	0.154	0.9869		0.154	0.9843	0.0268	0.154	0.9522		0.154	0.934	0.0573	0.154	0.798
	0.156	0.9203	0	0.156	0.9884		0.156	0.9848	0.0262	0.156	0.9463		0.156	0.9275	0.0648	0.156	0.7894
	0.158	0.9195	0	0.158	0.9896		0.158	0.9849	0.0261	0.158	0.9404		0.158	0.921	0.0697	0.158	0.7809
	0.16	0.9207	0	0.16	0.9907		0.16	0.9852	0.0253	0.16	0.9341		0.16	0.9124	0.0715	0.16	0.7727
	0.162	0.9236	0	0.162	0.9917		0.162	0.9846	0.026	0.162	0.9281		0.162	0.9022	0.0719	0.162	0.7647
	0.164	0.9235	0	0.164	0.9926		0.164	0.9836	0.0259	0.164	0.9218		0.164	0.8931	0.0708	0.164	0.757
	0.166	0.9228	0	0.166	0.9932		0.166	0.9803	0.0268	0.166	0.9153		0.166	0.8838	0.0709	0.166	0.7504
	0.168	0.9233	0	0.168	0.9934		0.168	0.976	0.0275	0.168	0.909		0.168	0.8747	0.0715	0.168	0.7436
	0.17	0.9243	0	0.17	0.9934		0.17	0.9699	0.0305	0.17	0.9022		0.17	0.8661	0.072	0.17	0.7374
	0.172	0.9288	0	0.172	0.9929		0.172	0.9609	0.0355	0.172	0.8954		0.172	0.8585	0.0725	0.172	0.7316
	0.174	0.9322	0	0.174	0.9927		0.174	0.9509	0.043	0.174	0.8883		0.174	0.8503	0.0724	0.174	0.7265
	0.176	0.9311	0	0.176	0.9923		0.176	0.9401	0.052	0.176	0.8811		0.176	0.8424	0.0711	0.176	0.7215
	0.178	0.9307	0	0.178	0.9918		0.178	0.9292	0.0613	0.178	0.8741		0.178	0.8345	0.0699	0.178	0.7159
	0.18	0.9343	0	0.18	0.9908		0.18	0.9179	0.0694	0.18	0.8674		0.18	0.8271	0.0685	0.18	0.7119
	0.182	0.9353	0	0.182	0.9897		0.182	0.9037	0.0742	0.182	0.8606		0.182	0.8205	0.0649	0.182	0.7084
	0.184	0.9373	0	0.184	0.9886		0.184	0.8902	0.0761	0.184	0.8534		0.184	0.813	0.0607	0.184	0.7058
	0.186	0.9375	0	0.186	0.9871		0.186	0.8771	0.0778	0.186	0.8462		0.186	0.8067	0.0539	0.186	0.7033
	0.188	0.9392	0	0.188	0.9853		0.188	0.8641	0.0791	0.188	0.8395		0.188	0.8007	0.0476	0.188	0.7011
	0.19	0.9398	0	0.19	0.9834		0.19	0.8525	0.0794	0.19	0.8324		0.19	0.7958	0.0401	0.19	0.699
	0.192	0.9408	0	0.192	0.9813		0.192	0.8423	0.0809	0.192	0.8257		0.192	0.791	0.0325	0.192	0.6983
	0.194	0.941	0	0.194	0.9789		0.194	0.8333	0.0805	0.194	0.8191		0.194	0.7871	0.025	0.194	0.6984
	0.196	0.9422	0	0.196	0.9766		0.196	0.8242	0.0813	0.196	0.8123		0.196	0.784	0.0183	0.196	0.6983
	0.198	0.9436	0	0.198	0.9738		0.198	0.8169	0.0818	0.198	0.8058		0.198	0.7814	0.0157	0.198	0.6984
	0.2	0.9431	0	0.2	0.9714		0.2	0.81	0.0823	0.2	0.7992		0.2	0.7807	0.0164	0.2	0.6987
	0.202	0.9416	0	0.202	0.9686		0.202	0.8039	0.0822	0.202	0.7927		0.202	0.7801	0.0223	0.202	0.7
	0.204	0.9433	0	0.204	0.9656		0.204	0.7984	0.0825	0.204	0.7867		0.204	0.7808	0.0288	0.204	0.7024
	0.206	0.9432	0	0.206	0.9625		0.206	0.7947	0.0823	0.206	0.7811		0.206	0.7833	0.0361	0.206	0.7054
	0.208	0.9441	0	0.208	0.9595		0.208	0.7925	0.0823	0.208	0.775		0.208	0.7868	0.0448	0.208	0.7092
	0.21	0.9455	0	0.21	0.9563		0.21	0.791	0.0811	0.21	0.7694		0.21	0.791	0.054	0.21	0.713
	0.212	0.9435	0	0.212	0.9527		0.212	0.7904	0.0804	0.212	0.7641		0.212	0.7964	0.0633	0.212	0.7171
	0.214	0.9312	0	0.214	0.9492		0.214	0.7917	0.0805	0.214	0.7585		0.214	0.804	0.0727	0.214	0.7214
	0.216	0.9421	0	0.216	0.9455		0.216	0.7934	0.0799	0.216	0.7539		0.216	0.8131	0.0836	0.216	0.7264
	0.218	0.9467	0	0.218	0.9416		0.218	0.7974	0.0789	0.218	0.7495		0.218	0.8234	0.0937	0.218	0.7322
	0.22	0.9488	0	0.22	0.9379		0.22	0.8018	0.0764	0.22	0.745		0.22	0.8337	0.1035	0.22	0.7381
	0.222	0.9506	0	0.222	0.9343		0.222	0.8037	0.0695	0.222	0.7409		0.222	0.8432	0.1114	0.222	0.7443
	0.224	0.9487	0	0.224	0.9304		0.224	0.8141	0.074	0.224	0.7368		0.224	0.8529	0.1173	0.224	0.7514
	0.226	0.9464	0	0.226	0.9266		0.226	0.8229	0.0732	0.226	0.7335		0.226	0.862	0.1202	0.226	0.7582
	0.228	0.9507	0	0.228	0.9228		0.228	0.8327	0.0713	0.228	0.7299		0.228	0.8705	0.1204	0.228	0.7655
	0.23	0.9522	0	0.23	0.9188		0.23	0.8442	0.0701	0.23	0.7266		0.23	0.8783	0.1181	0.23	0.7733
	0.232	0.9511	0	0.232	0.9145		0.232	0.8575	0.0689	0.232	0.7239		0.232	0.8864	0.1151	0.232	0.7816
	0.234	0.95	0	0.234	0.9101		0.234	0.8718	0.0663	0.234	0.7214		0.234	0.8958	0.1122	0.234	0.7903
	0.236	0.9498	0	0.236	0.9058		0.236	0.8833	0.0609	0.236	0.7188		0.236	0.9059	0.11	0.236	0.7989
	0.238	0.952	0	0.238	0.9016		0.238	0.8975	0.0554	0.238	0.717		0.238	0.9153	0.1077	0.238	0.8077
	0.24	0.9553	0	0.24	0.8975		0.24	0.9186	0.0606	0.24	0.7155		0.24	0.9239	0.1048	0.24	0.8168
	0.242	0.9558	0	0.242	0.8931		0.242	0.9334	0.0592	0.242	0.7138		0.242	0.9313	0.102	0.242	0.826
	0.244	0.9471	0	0.244	0.8893		0.244	0.9489	0.0584	0.244	0.7128		0.244	0.9385	0.0974	0.244	0.8351
	0.246	0.9422	0	0.246	0.8852		0.246	0.96	0.054	0.246	0.712		0.246	0.9447	0.091	0.246	0.8446
	0.248	0.939	0	0.248	0.8805		0.248	0.9695	0.0462	0.248	0.7108		0.248	0.9491	0.0856	0.248	0.8534
	0.25	0.9345	0	0.25	0.8762		0.25	0.9764	0.0387	0.25	0.7109		0.25	0.9532	0.0785	0.25	0.8626
	0.252	0.9515	0	0.252	0.8726		0.252	0.9818	0.0312	0.252	0.7126		0.252	0.957	0.0713	0.252	0.8724
	0.254	0.9603	0	0.254	0.8683		0.254	0.9864	0.0235	0.254	0.7136		0.254	0.9607	0.0641	0.254	0.8815
	0.256	0.9633	0	0.256	0.8637		0.256	0.9881	0.0205	0.256	0.7142		0.256	0.9637	0.0578	0.256	0.8906
	0.258	0.9625	0	0.258	0.8595		0.258	0.989	0.019	0.258	0.716		0.258	0.9664	0.0519	0.258	0.8998
	0.26	0.966	0	0.26	0.8551		0.26	0.9901	0.0171	0.26	0.7174		0.26	0.9685	0.0472	0.26	0.9083
	0.262	0.9663	0	0.262	0.851		0.262	0.9903	0.0169	0.262	0.7194		0.262	0.97	0.0424	0.262	0.9165
	0.264	0.9662	0	0.264	0.8473		0.264	0.9912	0.0153	0.264	0.7219		0.264	0.9707	0.0385	0.264	0.9249
	0.266	0.9662	0	0.266	0.8432		0.266	0.9919	0.0139	0.266	0.7246		0.266	0.9703	0.0366	0.266	0.9334
	0.268	0.9639	0	0.268	0.8392		0.268	0.9928	0.0124	0.268	0.7276		0.268	0.9697	0.0342	0.268	0.9422
	0.27	0.9663	0	0.27	0.8353		0.27	0.9934	0.0112	0.27	0.731		0.27	0.9686	0.0328	0.27	0.95
	0.272	0.9658	0	0.272	0.8308		0.272	0.9939	0.01	0.272	0.7342		0.272	0.9667	0.0324	0.272	0.9575
	0.274	0.9723	0	0.274	0.8271		0.274	0.9948	0.0081	0.274	0.7374		0.274	0.965	0.0318	0.274	0.9643
	0.276	0.9741	0	0.276	0.8239		0.276	0.9953	0.0071	0.276	0.7414		0.276	0.9624	0.0322	0.276	0.971
	0.278	0.9747	0	0.278	0.82		0.278	0.9959	0.0056	0.278	0.7456		0.278	0.9601	0.0326	0.278	0.9774
	0.28	0.9768	0	0.28	0.8162		0.28	0.9963	0.0041	0.28	0.75		0.28	0.9577	0.0332	0.28	0.9831
	0.282	0.9782	0	0.282	0.8125		0.282	0.9966	0.0034	0.282	0.7549		0.282	0.9556	0.0335	0.282	0.9881
	0.284	0.9763	0	0.284	0.809		0.284	0.9969	0.0027	0.284	0.7602		0.284	0.953	0.0346	0.284	0.9926
	0.286	0.9766	0	0.286	0.8057		0.286	0.9968	0.003	0.286	0.7657		0.286	0.9506	0.0353	0.286	0.9966
	0.288	0.9764	0	0.288	0.8026		0.288	0.9967	0.0039	0.288	0.7713		0.288	0.9486	0.0359	0.288	0.9999
	0.29	0.9803	0	0.29	0.7998		0.29	0.9964	0.005	0.29	0.7772		0.29	0.946	0.0369	0.29	1.0028
	0.292	0.9797	0	0.292	0.797		0.292	0.996	0.0064	0.292	0.7831		0.292	0.9449	0.0377	0.292	1.0047
	0.294	0.981	0	0.294	0.794		0.294	0.9953	0.0078	0.294	0.7888		0.294	0.9433	0.0387	0.294	1.0054
	0.296	0.9796	0	0.296	0.7909		0.296	0.9945	0.0095	0.296	0.7951		0.296	0.9421	0.04	0.296	1.0054
	0.298	0.9789	0	0.298	0.7882		0.298	0.9937	0.0108	0.298	0.8014		0.298	0.9413	0.0412	0.298	1.0043
	0.3	0.9799	0	0.3	0.7855		0.3	0.9927	0.0127	0.3	0.808		0.3	0.9412	0.0418	0.3	1.0025
	0.302	0.9779	0	0.302	0.7826		0.302	0.9917	0.0144	0.302	0.8141		0.302	0.9414	0.0431	0.302	0.9996
	0.304	0.9721	0	0.304	0.7804		0.304	0.9905	0.0165	0.304	0.8209		0.304	0.9421	0.0444	0.304	0.9963
	0.306	0.9733	0	0.306	0.7782		0.306	0.9893	0.0186	0.306	0.8276		0.306	0.9425	0.0459	0.306	0.9924
	0.308	0.9699	0	0.308	0.7765		0.308	0.988	0.0208	0.308	0.8342		0.308	0.9437	0.0476	0.308	0.9878
	0.31	0.9655	0	0.31	0.775		0.31	0.9856	0.0249	0.31	0.8412		0.31	0.9451	0.0495	0.31	0.983
	0.312	0.9603	0	0.312	0.7729		0.312	0.9841	0.0275	0.312	0.8481		0.312	0.9463	0.0509	0.312	0.9772
	0.314	0.9538	0	0.314	0.7715		0.314	0.9832	0.0288	0.314	0.8552		0.314	0.9484	0.0518	0.314	0.9707
	0.316	0.9472	0	0.316	0.7699		0.316	0.9807	0.0317	0.316	0.8619		0.316	0.9504	0.0533	0.316	0.964
	0.318	0.9368	0	0.318	0.7688		0.318	0.9778	0.0348	0.318	0.8688		0.318	0.952	0.0553	0.318	0.957
	0.32	0.9308	0	0.32	0.7677		0.32	0.9749	0.0365	0.32	0.8757		0.32	0.9547	0.0574	0.32	0.9498
	0.322	0.92	0	0.322	0.7662		0.322	0.9717	0.0386	0.322	0.8827		0.322	0.9567	0.0583	0.322	0.9424
	0.324	0.9071	0	0.324	0.7652		0.324	0.9677	0.0403	0.324	0.8896		0.324	0.9589	0.0595	0.324	0.9339
	0.326	0.8978	0	0.326	0.7646		0.326	0.9632	0.0418	0.326	0.8966		0.326	0.9606	0.0607	0.326	0.9255
	0.328	0.8886	0	0.328	0.7638		0.328	0.9584	0.0433	0.328	0.9034		0.328	0.9619	0.0612	0.328	0.9172
	0.33	0.8789	0	0.33	0.763		0.33	0.9539	0.0449	0.33	0.9103		0.33	0.9637	0.0601	0.33	0.9086
	0.332	0.8693	0	0.332	0.7627		0.332	0.9489	0.0472	0.332	0.9167		0.332	0.9652	0.0584	0.332	0.9002
	0.334	0.8609	0	0.334	0.7626		0.334	0.9446	0.0483	0.334	0.923		0.334	0.9664	0.0569	0.334	0.8909
	0.336	0.8515	0	0.336	0.7626		0.336	0.9403	0.0499	0.336	0.9294		0.336	0.9674	0.0555	0.336	0.8816
	0.338	0.8429	0	0.338	0.7628		0.338	0.9373	0.0507	0.338	0.9357		0.338	0.9687	0.0532	0.338	0.8723
	0.34	0.8331	0	0.34	0.7633		0.34	0.9364	0.051	0.34	0.9419		0.34	0.9696	0.0507	0.34	0.8627
	0.342	0.8269	0	0.342	0.7629		0.342	0.934	0.053	0.342	0.9478		0.342	0.97	0.0483	0.342	0.8533
	0.344	0.8223	0	0.344	0.7633		0.344	0.9333	0.0539	0.344	0.9536		0.344	0.9704	0.0441	0.344	0.8438
	0.346	0.8202	0	0.346	0.7639		0.346	0.9329	0.0529	0.346	0.9585		0.346	0.9688	0.0412	0.346	0.8342
	0.348	0.809	0	0.348	0.764		0.348	0.9305	0.0534	0.348	0.9639		0.348	0.9667	0.0381	0.348	0.8248
	0.35	0.7913	0	0.35	0.7655		0.35	0.9317	0.0514	0.35	0.9685		0.35	0.9635	0.036	0.35	0.8158
	0.352	0.79	0	0.352	0.766		0.352	0.9317	0.0499	0.352	0.9732		0.352	0.9581	0.0366	0.352	0.8067
	0.354	0.7886	0	0.354	0.7677		0.354	0.9337	0.0511	0.354	0.9778		0.354	0.9505	0.04	0.354	0.7982
	0.356	0.7973	0	0.356	0.769		0.356	0.9352	0.0505	0.356	0.9819		0.356	0.9398	0.0455	0.356	0.7894
	0.358	0.7984	0	0.358	0.7709		0.358	0.9372	0.0494	0.358	0.9855		0.358	0.9272	0.0524	0.358	0.7806
	0.36	0.7974	0	0.36	0.7721		0.36	0.9394	0.0472	0.36	0.9885		0.36	0.9138	0.0606	0.36	0.7727
	0.362	0.7971	0	0.362	0.7738		0.362	0.9424	0.0461	0.362	0.9912		0.362	0.8993	0.0677	0.362	0.7649
	0.364	0.7864	0	0.364	0.7761		0.364	0.9455	0.0439	0.364	0.9938		0.364	0.8852	0.0731	0.364	0.7579
	0.366	0.785	0	0.366	0.7779		0.366	0.9493	0.0419	0.366	0.9961		0.366	0.8705	0.0774	0.366	0.7506
	0.368	0.7894	0	0.368	0.7798		0.368	0.9533	0.0395	0.368	0.9978		0.368	0.8557	0.0793	0.368	0.7437
	0.37	0.7915	0	0.37	0.7823		0.37	0.9569	0.0371	0.37	0.9993		0.37	0.8428	0.0798	0.37	0.7375
	0.372	0.7894	0	0.372	0.7847		0.372	0.9607	0.0344	0.372	1		0.372	0.8298	0.08	0.372	0.7318
	0.374	0.7886	0	0.374	0.7874		0.374	0.9643	0.0314	0.374	1.0001		0.374	0.8181	0.0787	0.374	0.7267
	0.376	0.7875	0	0.376	0.7902		0.376	0.9683	0.0281	0.376	0.9996		0.376	0.8073	0.0782	0.376	0.722
	0.378	0.7902	0	0.378	0.7927		0.378	0.9719	0.0253	0.378	0.9985		0.378	0.7968	0.078	0.378	0.7173
	0.38	0.7935	0	0.38	0.7957		0.38	0.9747	0.0227	0.38	0.9972		0.38	0.787	0.0766	0.38	0.713
	0.382	0.7927	0	0.382	0.7985		0.382	0.978	0.0199	0.382	0.9955		0.382	0.7788	0.0756	0.382	0.7092
	0.384	0.7953	0	0.384	0.8017		0.384	0.9808	0.0174	0.384	0.9934		0.384	0.7719	0.0735	0.384	0.7059
	0.386	0.7938	0	0.386	0.8046		0.386	0.9831	0.015	0.386	0.9909		0.386	0.7655	0.0725	0.386	0.7027
	0.388	0.7905	0	0.388	0.8082		0.388	0.9855	0.0127	0.388	0.9879		0.388	0.7596	0.0717	0.388	0.6999
	0.39	0.7974	0	0.39	0.8117		0.39	0.9876	0.011	0.39	0.9847		0.39	0.7542	0.0706	0.39	0.6985
	0.392	0.8002	0	0.392	0.815		0.392	0.9894	0.0094	0.392	0.981		0.392	0.7501	0.0683	0.392	0.6981
	0.394	0.8021	0	0.394	0.8182		0.394	0.9904	0.0084	0.394	0.9768		0.394	0.7472	0.0676	0.394	0.6976
	0.396	0.8064	0	0.396	0.8215		0.396	0.9917	0.0072	0.396	0.9722		0.396	0.7445	0.0652	0.396	0.6974
	0.398	0.808	0	0.398	0.8258		0.398	0.993	0.006	0.398	0.9674		0.398	0.7437	0.0622	0.398	0.6975
	0.4	0.8118	0	0.4	0.8296		0.4	0.9938	0.0053	0.4	0.9624		0.4	0.7442	0.061	0.4	0.6985
	0.402	0.815	0	0.402	0.8336		0.402	0.9947	0.0046	0.402	0.9572		0.402	0.7444	0.0595	0.402	0.6999
	0.404	0.8188	0	0.404	0.8375		0.404	0.9955	0.0039	0.404	0.9522		0.404	0.7463	0.0582	0.404	0.7024
	0.406	0.8228	0	0.406	0.8414		0.406	0.996	0.0035	0.406	0.9467		0.406	0.7481	0.0577	0.406	0.7047
	0.408	0.8274	0	0.408	0.8454		0.408	0.9965	0.003	0.408	0.9406		0.408	0.7512	0.0569	0.408	0.7083
	0.41	0.8322	0	0.41	0.8492		0.41	0.997	0.0027	0.41	0.9343		0.41	0.7546	0.0573	0.41	0.7119
	0.412	0.8354	0	0.412	0.8534		0.412	0.9974	0.0024	0.412	0.9279		0.412	0.7604	0.0564	0.412	0.7162
	0.414	0.8386	0	0.414	0.8572		0.414	0.9979	0.0018	0.414	0.9214		0.414	0.7657	0.0568	0.414	0.7212
	0.416	0.844	0	0.416	0.8614		0.416	0.9986	0.0012	0.416	0.9152		0.416	0.7731	0.0573	0.416	0.7264
	0.418	0.8493	0	0.418	0.8658		0.418	0.9988	0.001	0.418	0.9092		0.418	0.7806	0.0586	0.418	0.7319
	0.42	0.8516	0	0.42	0.87		0.42	0.9989	0.0009	0.42	0.9021		0.42	0.7894	0.0602	0.42	0.7378
	0.422	0.8495	0	0.422	0.8741		0.422	0.9991	0.0008	0.422	0.8955		0.422	0.799	0.0627	0.422	0.7439
	0.424	0.8573	0	0.424	0.8782		0.424	0.9991	0.0008	0.424	0.8885		0.424	0.81	0.0657	0.424	0.7509
	0.426	0.8709	0	0.426	0.8824		0.426	0.9989	0.001	0.426	0.8817		0.426	0.8214	0.0689	0.426	0.7579
	0.428	0.8702	0	0.428	0.8867		0.428	0.9985	0.0016	0.428	0.8742		0.428	0.8354	0.0712	0.428	0.7653
	0.43	0.8788	0	0.43	0.8908		0.43	0.9974	0.003	0.43	0.8679		0.43	0.8495	0.0762	0.43	0.7732
	0.432	0.8846	0	0.432	0.8949		0.432	0.9954	0.0057	0.432	0.8613		0.432	0.8637	0.0802	0.432	0.7817
	0.434	0.8763	0	0.434	0.8993		0.434	0.9919	0.0101	0.434	0.8544		0.434	0.8794	0.0832	0.434	0.7902
	0.436	0.8972	0	0.436	0.9035		0.436	0.9858	0.0172	0.436	0.8469		0.436	0.8943	0.0855	0.436	0.7989
	0.438	0.89	0	0.438	0.9079		0.438	0.9777	0.0265	0.438	0.8398		0.438	0.9073	0.0864	0.438	0.8079
	0.44	0.9059	0	0.44	0.9119		0.44	0.9665	0.0383	0.44	0.8327		0.44	0.9188	0.0853	0.44	0.8171
	0.442	0.9129	0	0.442	0.9159		0.442	0.9524	0.0521	0.442	0.8259		0.442	0.9284	0.0827	0.442	0.8262
	0.444	0.9205	0	0.444	0.9201		0.444	0.936	0.0671	0.444	0.8194		0.444	0.936	0.0772	0.444	0.8355
	0.446	0.9219	0	0.446	0.9239		0.446	0.9195	0.0803	0.446	0.813		0.446	0.9412	0.0697	0.446	0.8443
	0.448	0.9273	0	0.448	0.9279		0.448	0.8997	0.09	0.448	0.8063		0.448	0.945	0.0617	0.448	0.8539
	0.45	0.9328	0	0.45	0.9319		0.45	0.8807	0.098	0.45	0.8		0.45	0.9485	0.0539	0.45	0.863
	0.452	0.9378	0	0.452	0.9358		0.452	0.8612	0.1052	0.452	0.7934		0.452	0.9516	0.0466	0.452	0.8721
	0.454	0.9414	0	0.454	0.9398		0.454	0.8421	0.1092	0.454	0.7871		0.454	0.9542	0.0409	0.454	0.8812
	0.456	0.9416	0	0.456	0.9435		0.456	0.8257	0.1096	0.456	0.7813		0.456	0.9565	0.036	0.456	0.8907
	0.458	0.9482	0	0.458	0.9473		0.458	0.8103	0.1096	0.458	0.7756		0.458	0.9577	0.0337	0.458	0.9001
	0.46	0.9517	0	0.46	0.951		0.46	0.7958	0.1103	0.46	0.77		0.46	0.9584	0.0331	0.46	0.9092
	0.462	0.9545	0	0.462	0.9545		0.462	0.7826	0.1093	0.462	0.7651		0.462	0.9584	0.0332	0.462	0.9175
	0.464	0.9432	0	0.464	0.9577		0.464	0.772	0.1072	0.464	0.7598		0.464	0.9573	0.0344	0.464	0.9261
	0.466	0.9238	0	0.466	0.9606		0.466	0.762	0.1053	0.466	0.7552		0.466	0.956	0.036	0.466	0.9347
	0.468	0.9121	0	0.468	0.9635		0.468	0.753	0.1031	0.468	0.7504		0.468	0.9542	0.0377	0.468	0.9432
	0.47	0.8956	0	0.47	0.9667		0.47	0.7466	0.1009	0.47	0.7462		0.47	0.9528	0.0382	0.47	0.9507
	0.472	0.9238	0	0.472	0.9695		0.472	0.7403	0.0991	0.472	0.7415		0.472	0.9494	0.0401	0.472	0.9577
	0.474	0.9427	0	0.474	0.972		0.474	0.7358	0.0971	0.474	0.738		0.474	0.9468	0.0409	0.474	0.9649
	0.476	0.9394	0	0.476	0.9747		0.476	0.7323	0.0941	0.476	0.7339		0.476	0.944	0.0409	0.476	0.9714
	0.478	0.9493	0	0.478	0.9773		0.478	0.7304	0.0915	0.478	0.73		0.478	0.9415	0.0415	0.478	0.9777
	0.48	0.9518	0	0.48	0.9795		0.48	0.7306	0.0872	0.48	0.727		0.48	0.9383	0.0422	0.48	0.9833
	0.482	0.9569	0	0.482	0.982		0.482	0.7324	0.0839	0.482	0.7246		0.482	0.936	0.0424	0.482	0.9879
	0.484	0.9558	0	0.484	0.9842		0.484	0.7355	0.0819	0.484	0.7218		0.484	0.9345	0.0422	0.484	0.9925
	0.486	0.9559	0	0.486	0.9859		0.486	0.7406	0.0798	0.486	0.7195		0.486	0.9319	0.0427	0.486	0.9968
	0.488	0.9543	0	0.488	0.9875		0.488	0.7466	0.078	0.488	0.7175		0.488	0.93	0.0434	0.488	0.9995
	0.49	0.9541	0	0.49	0.989		0.49	0.7544	0.0742	0.49	0.7159		0.49	0.9297	0.0442	0.49	1.0022
	0.492	0.9529	0	0.492	0.9903		0.492	0.7637	0.0716	0.492	0.7144		0.492	0.9287	0.0446	0.492	1.0043
	0.494	0.9514	0	0.494	0.9913		0.494	0.7752	0.0692	0.494	0.713		0.494	0.9281	0.0453	0.494	1.0052
	0.496	0.9494	0	0.496	0.9917		0.496	0.7857	0.0631	0.496	0.7125		0.496	0.9267	0.0456	0.496	1.0052
	0.498	0.9479	0	0.498	0.9924		0.498	0.8046	0.0632	0.498	0.7133		0.498	0.9283	0.0468	0.498	1.0048
	0.5	0.946	0	0.5	0.993		0.5	0.822	0.06	0.5	0.7132		0.5	0.9286	0.0476	0.5	1.0027
	0.502	0.9435	0	0.502	0.9932		0.502	0.8384	0.0555	0.502	0.7126		0.502	0.9284	0.0475	0.502	0.9999
	0.504	0.9477	0	0.504	0.9932		0.504	0.8595	0.051	0.504	0.7142		0.504	0.9301	0.0483	0.504	0.997
	0.506	0.9449	0	0.506	0.9931		0.506	0.88	0.0463	0.506	0.7152		0.506	0.9322	0.0481	0.506	0.9929
	0.508	0.9473	0	0.508	0.9931		0.508	0.9006	0.0418	0.508	0.7162		0.508	0.934	0.0474	0.508	0.9881
	0.51	0.9454	0	0.51	0.9925		0.51	0.9217	0.0364	0.51	0.7178		0.51	0.9359	0.0465	0.51	0.9829
	0.512	0.945	0	0.512	0.9914		0.512	0.9414	0.0322	0.512	0.7199		0.512	0.9385	0.0454	0.512	0.9766
	0.514	0.9453	0	0.514	0.9903		0.514	0.9583	0.0282	0.514	0.722		0.514	0.9411	0.0445	0.514	0.9703
	0.516	0.9417	0	0.516	0.9894		0.516	0.9722	0.0232	0.516	0.7246		0.516	0.9437	0.0433	0.516	0.9642
	0.518	0.9391	0	0.518	0.988		0.518	0.9817	0.0183	0.518	0.7274		0.518	0.9474	0.0414	0.518	0.9576
	0.52	0.9383	0	0.52	0.9863		0.52	0.9885	0.0128	0.52	0.7311		0.52	0.9504	0.0398	0.52	0.9505
	0.522	0.9427	0	0.522	0.9846		0.522	0.9932	0.0082	0.522	0.7345		0.522	0.9536	0.0377	0.522	0.9431
	0.524	0.9429	0	0.524	0.9829		0.524	0.996	0.0052	0.524	0.738		0.524	0.9579	0.035	0.524	0.9342
	0.526	0.9434	0	0.526	0.9807		0.526	0.9979	0.0032	0.526	0.7415		0.526	0.961	0.033	0.526	0.9258
	0.528	0.9406	0	0.528	0.9783		0.528	0.9991	0.0015	0.528	0.7462		0.528	0.9656	0.0296	0.528	0.9173
	0.53	0.9341	0	0.53	0.976		0.53	0.9997	0.0005	0.53	0.7505		0.53	0.9695	0.0265	0.53	0.9088
	0.532	0.9403	0	0.532	0.9735		0.532	1	0.0001	0.532	0.7549		0.532	0.9733	0.0232	0.532	0.9002
	0.534	0.9362	0	0.534	0.9709		0.534	1	0	0.534	0.76		0.534	0.9768	0.0202	0.534	0.891
	0.536	0.9411	0	0.536	0.968		0.536	1	0	0.536	0.7654		0.536	0.9799	0.0175	0.536	0.8814
	0.538	0.9418	0	0.538	0.965		0.538	1	0	0.538	0.7706		0.538	0.9827	0.0152	0.538	0.8719
	0.54	0.9417	0	0.54	0.9618		0.54	1	0	0.54	0.7762		0.54	0.9845	0.0137	0.54	0.8622
	0.542	0.9433	0	0.542	0.9589		0.542	1	0.0001	0.542	0.7821		0.542	0.9858	0.0127	0.542	0.8532
	0.544	0.9425	0	0.544	0.9555		0.544	0.9999	0.0001	0.544	0.7884		0.544	0.9864	0.012	0.544	0.8439
	0.546	0.9416	0	0.546	0.9524		0.546	0.9998	0.0003	0.546	0.7943		0.546	0.9847	0.0112	0.546	0.8346
	0.548	0.941	0	0.548	0.9488		0.548	0.9995	0.0007	0.548	0.8005		0.548	0.9796	0.0105	0.548	0.8252
	0.55	0.9403	0	0.55	0.9453		0.55	0.9991	0.001	0.55	0.8067		0.55	0.9717	0.0153	0.55	0.8167
	0.552	0.9358	0	0.552	0.9414		0.552	0.9984	0.0017	0.552	0.8134		0.552	0.9608	0.0274	0.552	0.8079
	0.554	0.9353	0	0.554	0.9376		0.554	0.9973	0.0029	0.554	0.8195		0.554	0.9466	0.0442	0.554	0.7992
	0.556	0.9463	0	0.556	0.9336		0.556	0.9963	0.0038	0.556	0.8264		0.556	0.9312	0.0616	0.556	0.7905
	0.558	0.9464	0	0.558	0.9303		0.558	0.9945	0.0055	0.558	0.8335		0.558	0.9152	0.0785	0.558	0.7819
	0.56	0.9471	0	0.56	0.9265		0.56	0.9924	0.007	0.56	0.8406		0.56	0.8993	0.0938	0.56	0.774
	0.562	0.9476	0	0.562	0.9225		0.562	0.9904	0.0104	0.562	0.8472		0.562	0.8828	0.1089	0.562	0.7658
	0.564	0.9495	0	0.564	0.9184		0.564	0.9869	0.0144	0.564	0.8545		0.564	0.8675	0.122	0.564	0.7586
	0.566	0.951	0	0.566	0.914		0.566	0.9831	0.0187	0.566	0.8616		0.566	0.8539	0.1326	0.566	0.7516
	0.568	0.9501	0	0.568	0.91		0.568	0.9779	0.0249	0.568	0.8686		0.568	0.8419	0.1416	0.568	0.7449
	0.57	0.9511	0	0.57	0.9061		0.57	0.9716	0.0318	0.57	0.8754		0.57	0.8309	0.1485	0.57	0.7381
	0.572	0.9531	0	0.572	0.9015		0.572	0.9649	0.0388	0.572	0.8823		0.572	0.8191	0.1528	0.572	0.7317
	0.574	0.9568	0	0.574	0.8973		0.574	0.9573	0.046	0.574	0.8893		0.574	0.8073	0.1529	0.574	0.7264
	0.576	0.9565	0	0.576	0.893		0.576	0.951	0.0516	0.576	0.8961		0.576	0.795	0.149	0.576	0.7215
	0.578	0.9562	0	0.578	0.8889		0.578	0.9427	0.0576	0.578	0.9027		0.578	0.7829	0.1422	0.578	0.7175
	0.58	0.9582	0	0.58	0.8849		0.58	0.9351	0.0633	0.58	0.9097		0.58	0.7706	0.1326	0.58	0.7132
	0.582	0.9594	0	0.582	0.8806		0.582	0.9272	0.0685	0.582	0.916		0.582	0.7584	0.1211	0.582	0.7096
	0.584	0.9581	0	0.584	0.8763		0.584	0.9179	0.0712	0.584	0.9225		0.584	0.7478	0.1084	0.584	0.706
	0.586	0.9582	0	0.586	0.8725		0.586	0.9136	0.0778	0.586	0.9291		0.586	0.7378	0.0964	0.586	0.7037
	0.588	0.9612	0	0.588	0.8679		0.588	0.9071	0.0816	0.588	0.9354		0.588	0.7303	0.0859	0.588	0.7019
	0.59	0.9631	0	0.59	0.8634		0.59	0.9014	0.0846	0.59	0.9417		0.59	0.7236	0.0758	0.59	0.7004
	0.592	0.9652	0	0.592	0.8592		0.592	0.8962	0.0872	0.592	0.9477		0.592	0.7189	0.0676	0.592	0.6991
	0.594	0.9653	0	0.594	0.8549		0.594	0.891	0.0893	0.594	0.9532		0.594	0.7154	0.0611	0.594	0.6986
	0.596	0.9657	0	0.596	0.851		0.596	0.8854	0.092	0.596	0.9579		0.596	0.7132	0.0568	0.596	0.6982
	0.598	0.9664	0	0.598	0.8472		0.598	0.8808	0.0937	0.598	0.9631		0.598	0.7131	0.0534	0.598	0.6982
	0.6	0.9687	0	0.6	0.8434		0.6	0.8804	0.0919	0.6	0.9681		0.6	0.7135	0.0531	0.6	0.6989
	0.602	0.9673	0	0.602	0.8392		0.602	0.8772	0.0926	0.602	0.9733		0.602	0.7153	0.0535	0.602	0.7005
	0.604	0.9681	0	0.604	0.8353		0.604	0.8759	0.0923	0.604	0.9777		0.604	0.7189	0.0562	0.604	0.703
	0.606	0.9672	0	0.606	0.8313		0.606	0.8745	0.0914	0.606	0.9813		0.606	0.7237	0.0597	0.606	0.7057
	0.608	0.9669	0	0.608	0.8274		0.608	0.8745	0.0903	0.608	0.9848		0.608	0.7292	0.0649	0.608	0.7089
	0.61	0.9636	0	0.61	0.8235		0.61	0.8744	0.09	0.61	0.9878		0.61	0.7362	0.0704	0.61	0.7124
	0.612	0.9603	0	0.612	0.8197		0.612	0.8754	0.0886	0.612	0.9907		0.612	0.7444	0.0768	0.612	0.7164
	0.614	0.9584	0	0.614	0.8166		0.614	0.8759	0.0882	0.614	0.9937		0.614	0.7538	0.0841	0.614	0.7208
	0.616	0.954	0	0.616	0.813		0.616	0.8772	0.0871	0.616	0.9959		0.616	0.7637	0.0901	0.616	0.7253
	0.618	0.9481	0	0.618	0.8096		0.618	0.8792	0.0862	0.618	0.9976		0.618	0.7751	0.098	0.618	0.7307
	0.62	0.9362	0	0.62	0.8063		0.62	0.8817	0.0842	0.62	0.9992		0.62	0.7863	0.1041	0.62	0.7369
	0.622	0.9293	0	0.622	0.8031		0.622	0.8843	0.0829	0.622	0.9998		0.622	0.798	0.1112	0.622	0.7435
	0.624	0.9192	0	0.624	0.7997		0.624	0.889	0.081	0.624	1.0003		0.624	0.8103	0.1162	0.624	0.7501
	0.626	0.9076	0	0.626	0.7968		0.626	0.8928	0.0799	0.626	1.0001		0.626	0.8218	0.1188	0.626	0.757
	0.628	0.895	0	0.628	0.7943		0.628	0.8976	0.0784	0.628	0.9991		0.628	0.8341	0.12	0.628	0.7642
	0.63	0.8827	0	0.63	0.7913		0.63	0.9011	0.0772	0.63	0.9979		0.63	0.8452	0.1197	0.63	0.7721
	0.632	0.8676	0	0.632	0.7889		0.632	0.906	0.0743	0.632	0.9963		0.632	0.856	0.1154	0.632	0.7804
	0.634	0.8549	0	0.634	0.786		0.634	0.9109	0.0718	0.634	0.994		0.634	0.8672	0.1088	0.634	0.7889
	0.636	0.8421	0	0.636	0.7833		0.636	0.9157	0.0693	0.636	0.9913		0.636	0.8769	0.1015	0.636	0.7977
	0.638	0.8296	0	0.638	0.7809		0.638	0.9206	0.067	0.638	0.9885		0.638	0.8873	0.0922	0.638	0.8065
	0.64	0.8202	0	0.64	0.7788		0.64	0.9257	0.0636	0.64	0.9852		0.64	0.8969	0.0829	0.64	0.8153
	0.642	0.8106	0	0.642	0.7766		0.642	0.9311	0.0603	0.642	0.9814		0.642	0.9065	0.0726	0.642	0.8242
	0.644	0.8035	0	0.644	0.7748		0.644	0.9353	0.0575	0.644	0.9775		0.644	0.9158	0.0628	0.644	0.8333
	0.646	0.7948	0	0.646	0.7723		0.646	0.9397	0.0541	0.646	0.973		0.646	0.9246	0.0543	0.646	0.8426
	0.648	0.7875	0	0.648	0.7713		0.648	0.9447	0.0502	0.648	0.9683		0.648	0.9328	0.0487	0.648	0.8521
	0.65	0.7802	0	0.65	0.7689		0.65	0.9487	0.0473	0.65	0.9637		0.65	0.9383	0.0461	0.65	0.8614
	0.652	0.7693	0	0.652	0.7681		0.652	0.9539	0.0435	0.652	0.9581		0.652	0.9419	0.0463	0.652	0.8705
	0.654	0.7674	0	0.654	0.7668		0.654	0.9583	0.0398	0.654	0.9531		0.654	0.9439	0.0481	0.654	0.8797
	0.656	0.7623	0	0.656	0.7656		0.656	0.9627	0.0361	0.656	0.9474		0.656	0.9447	0.0527	0.656	0.8889
	0.658	0.7639	0	0.658	0.7647		0.658	0.9673	0.0325	0.658	0.9416		0.658	0.9447	0.0584	0.658	0.8982
	0.66	0.7599	0	0.66	0.7637		0.66	0.9709	0.0301	0.66	0.9356		0.66	0.9435	0.0644	0.66	0.9071
	0.662	0.7596	0	0.662	0.7633		0.662	0.9746	0.0263	0.662	0.9293		0.662	0.942	0.0687	0.662	0.9157
	0.664	0.7534	0	0.664	0.7629		0.664	0.9785	0.0236	0.664	0.923		0.664	0.9399	0.0722	0.664	0.9242
	0.666	0.7535	0	0.666	0.7624		0.666	0.9823	0.0195	0.666	0.9165		0.666	0.9369	0.075	0.666	0.9329
	0.668	0.7497	0	0.668	0.7624		0.668	0.9853	0.0156	0.668	0.9101		0.668	0.9345	0.077	0.668	0.9416
	0.67	0.7475	0	0.67	0.7623		0.67	0.9883	0.012	0.67	0.9032		0.67	0.9313	0.0781	0.67	0.9495
	0.672	0.7446	0	0.672	0.7622		0.672	0.991	0.0088	0.672	0.8966		0.672	0.9279	0.0783	0.672	0.9566
	0.674	0.7395	0	0.674	0.7624		0.674	0.9932	0.0069	0.674	0.8898		0.674	0.9246	0.0771	0.674	0.9637
	0.676	0.7354	0	0.676	0.763		0.676	0.9946	0.0056	0.676	0.8832		0.676	0.9216	0.0748	0.676	0.9702
	0.678	0.7428	0	0.678	0.7634		0.678	0.996	0.004	0.678	0.8758		0.678	0.918	0.0722	0.678	0.9768
	0.68	0.7413	0	0.68	0.7638		0.68	0.9969	0.003	0.68	0.8692		0.68	0.9142	0.0688	0.68	0.9824
	0.682	0.7449	0	0.682	0.7645		0.682	0.9974	0.0022	0.682	0.862		0.682	0.9105	0.0651	0.682	0.9873
	0.684	0.7476	0	0.684	0.7656		0.684	0.9975	0.0023	0.684	0.8551		0.684	0.908	0.0609	0.684	0.9917
	0.686	0.7491	0	0.686	0.7666		0.686	0.997	0.0035	0.686	0.8477		0.686	0.9056	0.0556	0.686	0.9959
	0.688	0.7488	0	0.688	0.7684		0.688	0.9958	0.0059	0.688	0.8407		0.688	0.9031	0.0505	0.688	0.9995
	0.69	0.7519	0	0.69	0.7695		0.69	0.992	0.0121	0.69	0.8336		0.69	0.902	0.0454	0.69	1.0026
	0.692	0.7511	0	0.692	0.7711		0.692	0.9882	0.0187	0.692	0.8273		0.692	0.9017	0.0391	0.692	1.0044
	0.694	0.7514	0	0.694	0.7726		0.694	0.9827	0.0277	0.694	0.8208		0.694	0.9018	0.0338	0.694	1.0051
	0.696	0.7544	0	0.696	0.774		0.696	0.9757	0.0373	0.696	0.814		0.696	0.9025	0.0268	0.696	1.0053
	0.698	0.756	0	0.698	0.7763		0.698	0.9675	0.0478	0.698	0.8072		0.698	0.9038	0.0211	0.698	1.0047
	0.7	0.7603	0	0.7	0.7782		0.7	0.957	0.0577	0.7	0.8005		0.7	0.906	0.0149	0.7	1.0032
	0.702	0.761	0	0.702	0.7806		0.702	0.9402	0.0645	0.702	0.794		0.702	0.9085	0.0105	0.702	1.0006
	0.704	0.7617	0	0.704	0.7831		0.704	0.9253	0.0769	0.704	0.7882		0.704	0.912	0.0108	0.704	0.9975
	0.706	0.7685	0	0.706	0.7853		0.706	0.9049	0.0843	0.706	0.782		0.706	0.9161	0.0158	0.706	0.9932
	0.708	0.7745	0	0.708	0.7875		0.708	0.8803	0.0905	0.708	0.7766		0.708	0.9203	0.0212	0.708	0.9887
	0.71	0.7782	0	0.71	0.79		0.71	0.8545	0.0946	0.71	0.7708		0.71	0.9245	0.0268	0.71	0.9838
	0.712	0.7829	0	0.712	0.7931		0.712	0.8302	0.0936	0.712	0.7654		0.712	0.9292	0.0318	0.712	0.9782
	0.714	0.7889	0	0.714	0.7955		0.714	0.8053	0.0923	0.714	0.7598		0.714	0.933	0.0358	0.714	0.9718
	0.716	0.7919	0	0.716	0.7987		0.716	0.7814	0.0897	0.716	0.7544		0.716	0.9364	0.0391	0.716	0.9652
	0.718	0.7948	0	0.718	0.8019		0.718	0.7611	0.0861	0.718	0.7497		0.718	0.9395	0.0412	0.718	0.9585
	0.72	0.8024	0	0.72	0.8049		0.72	0.7436	0.0817	0.72	0.745		0.72	0.9429	0.0419	0.72	0.9509
	0.722	0.8063	0	0.722	0.8081		0.722	0.7289	0.0783	0.722	0.7411		0.722	0.946	0.0416	0.722	0.9434
	0.724	0.8168	0	0.724	0.8114		0.724	0.7155	0.0755	0.724	0.7369		0.724	0.9493	0.0406	0.724	0.9351
	0.726	0.8244	0	0.726	0.8148		0.726	0.7061	0.0724	0.726	0.7334		0.726	0.9525	0.0392	0.726	0.9265
	0.728	0.8318	0	0.728	0.8188		0.728	0.6974	0.07	0.728	0.73		0.728	0.9552	0.0379	0.728	0.9181
	0.73	0.8373	0	0.73	0.8225		0.73	0.6889	0.0684	0.73	0.7269		0.73	0.9589	0.0354	0.73	0.9096
	0.732	0.8419	0	0.732	0.8263		0.732	0.6837	0.0654	0.732	0.7238		0.732	0.9623	0.0327	0.732	0.9009
	0.734	0.8515	0	0.734	0.8302		0.734	0.6806	0.0629	0.734	0.7213		0.734	0.9655	0.0299	0.734	0.8915
	0.736	0.8559	0	0.736	0.8339		0.736	0.6773	0.061	0.736	0.7191		0.736	0.9678	0.0279	0.736	0.8823
	0.738	0.863	0	0.738	0.838		0.738	0.6767	0.0586	0.738	0.7173		0.738	0.9709	0.0252	0.738	0.873
	0.74	0.8672	0	0.74	0.8419		0.74	0.6765	0.0578	0.74	0.7156		0.74	0.9731	0.0234	0.74	0.8636
	0.742	0.8738	0	0.742	0.8458		0.742	0.6787	0.0572	0.742	0.714		0.742	0.9745	0.0222	0.742	0.8543
	0.744	0.8858	0	0.744	0.85		0.744	0.6824	0.0573	0.744	0.7129		0.744	0.9751	0.0216	0.744	0.8445
	0.746	0.8924	0	0.746	0.8543		0.746	0.6879	0.0572	0.746	0.7124		0.746	0.9743	0.0223	0.746	0.8353
	0.748	0.9005	0	0.748	0.8579		0.748	0.6939	0.0572	0.748	0.7117		0.748	0.9714	0.0249	0.748	0.826
	0.75	0.909	0	0.75	0.862		0.75	0.7023	0.0571	0.75	0.7116		0.75	0.9666	0.0284	0.75	0.817
	0.752	0.917	0	0.752	0.8666		0.752	0.7132	0.0579	0.752	0.7133		0.752	0.9581	0.0308	0.752	0.808
	0.754	0.9202	0	0.754	0.8706		0.754	0.725	0.0578	0.754	0.7141		0.754	0.943	0.0327	0.754	0.7995
	0.756	0.9257	0	0.756	0.8747		0.756	0.7369	0.0587	0.756	0.715		0.756	0.9244	0.031	0.756	0.7907
	0.758	0.9319	0	0.758	0.8788		0.758	0.7524	0.0591	0.758	0.7166		0.758	0.903	0.0284	0.758	0.7823
	0.76	0.9371	0	0.76	0.8829		0.76	0.7686	0.0604	0.76	0.7178		0.76	0.8783	0.0254	0.76	0.7742
	0.762	0.9394	0	0.762	0.8872		0.762	0.7859	0.0618	0.762	0.7195		0.762	0.8531	0.0202	0.762	0.7663
	0.764	0.9421	0	0.764	0.8916		0.764	0.8035	0.0645	0.764	0.7217		0.764	0.8293	0.0157	0.764	0.759
	0.766	0.9412	0	0.766	0.8958		0.766	0.8229	0.067	0.766	0.7242		0.766	0.8047	0.0119	0.766	0.7515
	0.768	0.9393	0	0.768	0.9002		0.768	0.8434	0.0698	0.768	0.7265		0.768	0.7812	0.0118	0.768	0.7449
	0.77	0.9413	0	0.77	0.9046		0.77	0.8643	0.0718	0.77	0.7295		0.77	0.7608	0.0155	0.77	0.7381
	0.772	0.9392	0	0.772	0.9086		0.772	0.8863	0.0717	0.772	0.7333		0.772	0.7417	0.0197	0.772	0.7321
	0.774	0.9406	0	0.774	0.9127		0.774	0.907	0.0713	0.774	0.7369		0.774	0.7255	0.0237	0.774	0.7264
	0.776	0.9404	0	0.776	0.917		0.776	0.9276	0.067	0.776	0.741		0.776	0.7116	0.0259	0.776	0.7213
	0.778	0.9375	0	0.778	0.921		0.778	0.9431	0.0593	0.778	0.7453		0.778	0.6997	0.0294	0.778	0.7167
	0.78	0.9347	0	0.78	0.925		0.78	0.9551	0.0486	0.78	0.7502		0.78	0.6895	0.031	0.78	0.7128
	0.782	0.9285	0	0.782	0.9291		0.782	0.9657	0.0377	0.782	0.755		0.782	0.681	0.0318	0.782	0.7093
	0.784	0.9279	0	0.784	0.9329		0.784	0.9752	0.0278	0.784	0.7598		0.784	0.6743	0.0321	0.784	0.7057
	0.786	0.9147	0	0.786	0.9368		0.786	0.983	0.0188	0.786	0.7651		0.786	0.6697	0.0325	0.786	0.7031
	0.788	0.9148	0	0.788	0.9406		0.788	0.9886	0.0111	0.788	0.7702		0.788	0.6655	0.0323	0.788	0.7008
	0.79	0.9189	0	0.79	0.9443		0.79	0.9927	0.0063	0.79	0.7757		0.79	0.6635	0.0313	0.79	0.699
	0.792	0.9167	0	0.792	0.9478		0.792	0.9949	0.0056	0.792	0.7814		0.792	0.6618	0.0308	0.792	0.6979
	0.794	0.91	0	0.794	0.9513		0.794	0.9961	0.0057	0.794	0.787		0.794	0.6619	0.0305	0.794	0.6971
	0.796	0.9076	0	0.796	0.9549		0.796	0.9962	0.006	0.796	0.7931		0.796	0.6634	0.0299	0.796	0.6971
	0.798	0.9063	0	0.798	0.9584		0.798	0.9958	0.0063	0.798	0.7993		0.798	0.6664	0.0292	0.798	0.6974
	0.8	0.9029	0	0.8	0.9614		0.8	0.9946	0.0083	0.8	0.8061		0.8	0.6704	0.0292	0.8	0.699
	0.802	0.9003	0	0.802	0.9647		0.802	0.9934	0.0099	0.802	0.8124		0.802	0.6749	0.0283	0.802	0.7006
	0.804	0.8983	0	0.804	0.9675		0.804	0.9925	0.0111	0.804	0.8191		0.804	0.6811	0.0298	0.804	0.7029
	0.806	0.8954	0	0.806	0.9704		0.806	0.991	0.013	0.806	0.8259		0.806	0.6872	0.0307	0.806	0.7054
	0.808	0.8964	0	0.808	0.973		0.808	0.9891	0.0152	0.808	0.8331		0.808	0.6949	0.0324	0.808	0.7086
	0.81	0.8931	0	0.81	0.9755		0.81	0.9866	0.0188	0.81	0.8397		0.81	0.704	0.0342	0.81	0.7125
	0.812	0.8912	0	0.812	0.9779		0.812	0.9843	0.0218	0.812	0.8466		0.812	0.7126	0.0363	0.812	0.7164
	0.814	0.8906	0	0.814	0.9803		0.814	0.9817	0.0251	0.814	0.8539		0.814	0.7236	0.04	0.814	0.721
	0.816	0.8893	0	0.816	0.9826		0.816	0.9789	0.0282	0.816	0.8607		0.816	0.7351	0.0444	0.816	0.726
	0.818	0.8886	0	0.818	0.9844		0.818	0.9758	0.0318	0.818	0.8677		0.818	0.7485	0.0484	0.818	0.7317
	0.82	0.8891	0	0.82	0.9861		0.82	0.972	0.0359	0.82	0.875		0.82	0.7626	0.0538	0.82	0.7375
	0.822	0.8884	0	0.822	0.9877		0.822	0.9681	0.0388	0.822	0.8819		0.822	0.7785	0.0607	0.822	0.7438
	0.824	0.887	0	0.824	0.9888		0.824	0.9633	0.0428	0.824	0.8889		0.824	0.7957	0.0673	0.824	0.7505
	0.826	0.8871	0	0.826	0.9901		0.826	0.9585	0.0465	0.826	0.8956		0.826	0.8125	0.0737	0.826	0.7571
	0.828	0.885	0	0.828	0.9912		0.828	0.9533	0.0512	0.828	0.9025		0.828	0.8306	0.0798	0.828	0.7644
	0.83	0.8831	0	0.83	0.9919		0.83	0.9474	0.0547	0.83	0.9092		0.83	0.8484	0.0848	0.83	0.7718
	0.832	0.8845	0	0.832	0.9927		0.832	0.9413	0.0589	0.832	0.9154		0.832	0.8653	0.0879	0.832	0.7796
	0.834	0.8826	0	0.834	0.993		0.834	0.9347	0.0633	0.834	0.9219		0.834	0.8818	0.0889	0.834	0.7881
	0.836	0.8827	0	0.836	0.9933		0.836	0.9296	0.0659	0.836	0.9282		0.836	0.8954	0.0886	0.836	0.7971
	0.838	0.8839	0	0.838	0.9936		0.838	0.9238	0.069	0.838	0.9345		0.838	0.9077	0.0859	0.838	0.8058
	0.84	0.8834	0	0.84	0.9935		0.84	0.9174	0.0728	0.84	0.9408		0.84	0.9172	0.0825	0.84	0.8148
	0.842	0.8821	0	0.842	0.993		0.842	0.9103	0.0762	0.842	0.9468		0.842	0.9243	0.0812	0.842	0.824
	0.844	0.8842	0	0.844	0.9922		0.844	0.905	0.078	0.844	0.9525		0.844	0.9305	0.0818	0.844	0.8333
	0.846	0.8844	0	0.846	0.9911		0.846	0.8988	0.0791	0.846	0.9577		0.846	0.9348	0.0841	0.846	0.8428
	0.848	0.8841	0	0.848	0.99		0.848	0.8926	0.0808	0.848	0.963		0.848	0.9375	0.0871	0.848	0.8519
	0.85	0.8854	0	0.85	0.9888		0.85	0.8877	0.082	0.85	0.9676		0.85	0.9393	0.0918	0.85	0.8612
	0.852	0.8861	0	0.852	0.9874		0.852	0.8816	0.0825	0.852	0.9723		0.852	0.9392	0.0974	0.852	0.8702
	0.854	0.8883	0	0.854	0.9859		0.854	0.8769	0.0816	0.854	0.9768		0.854	0.9383	0.1017	0.854	0.8794
	0.856	0.8827	0	0.856	0.984		0.856	0.8714	0.0822	0.856	0.9809		0.856	0.9362	0.1062	0.856	0.8887
	0.858	0.8803	0	0.858	0.9821		0.858	0.8678	0.0816	0.858	0.9849		0.858	0.9331	0.1108	0.858	0.8979
	0.86	0.8747	0	0.86	0.9799		0.86	0.8645	0.0811	0.86	0.9881		0.86	0.9289	0.1157	0.86	0.9071
	0.862	0.8733	0	0.862	0.9778		0.862	0.8612	0.0805	0.862	0.9912		0.862	0.9247	0.1192	0.862	0.9156
	0.864	0.8811	0	0.864	0.9754		0.864	0.8581	0.0795	0.864	0.9937		0.864	0.9196	0.1217	0.864	0.9242
	0.866	0.8894	0	0.866	0.9727		0.866	0.8562	0.0782	0.866	0.9959		0.866	0.9133	0.124	0.866	0.9329
	0.868	0.8928	0	0.868	0.9698		0.868	0.8535	0.0783	0.868	0.9976		0.868	0.9071	0.1261	0.868	0.9413
	0.87	0.8962	0	0.87	0.967		0.87	0.8522	0.0768	0.87	0.999		0.87	0.9004	0.1273	0.87	0.9491
	0.872	0.8976	0	0.872	0.9637		0.872	0.8513	0.0758	0.872	1		0.872	0.893	0.127	0.872	0.9563
	0.874	0.8969	0	0.874	0.9609		0.874	0.8507	0.0756	0.874	1.0005		0.874	0.8863	0.1256	0.874	0.9633
	0.876	0.9008	0	0.876	0.9578		0.876	0.8515	0.0756	0.876	1.0002		0.876	0.8798	0.1247	0.876	0.9698
	0.878	0.9006	0	0.878	0.9544		0.878	0.8525	0.0741	0.878	0.9994		0.878	0.8732	0.1227	0.878	0.9763
	0.88	0.9025	0	0.88	0.9509		0.88	0.8534	0.0724	0.88	0.9975		0.88	0.8673	0.1205	0.88	0.982
	0.882	0.9017	0	0.882	0.9472		0.882	0.8543	0.0716	0.882	0.996		0.882	0.8623	0.1184	0.882	0.987
	0.884	0.9025	0	0.884	0.9438		0.884	0.8557	0.0718	0.884	0.9937		0.884	0.8572	0.1163	0.884	0.9917
	0.886	0.9049	0	0.886	0.94		0.886	0.8582	0.0706	0.886	0.9914		0.886	0.8539	0.1142	0.886	0.9962
	0.888	0.9086	0	0.888	0.9364		0.888	0.8606	0.0709	0.888	0.9883		0.888	0.851	0.1112	0.888	0.9999
	0.89	0.9087	0	0.89	0.9326		0.89	0.8644	0.07	0.89	0.9853		0.89	0.8489	0.1089	0.89	1.0026
	0.892	0.9087	0	0.892	0.9288		0.892	0.8684	0.0704	0.892	0.9815		0.892	0.8478	0.1063	0.892	1.0042
	0.894	0.9111	0	0.894	0.9249		0.894	0.8713	0.0699	0.894	0.9776		0.894	0.8476	0.1035	0.894	1.0049
	0.896	0.9146	0	0.896	0.9211		0.896	0.8753	0.0681	0.896	0.9731		0.896	0.8484	0.1012	0.896	1.005
	0.898	0.9184	0	0.898	0.9173		0.898	0.8803	0.0689	0.898	0.9684		0.898	0.8503	0.0986	0.898	1.0044
	0.9	0.9184	0	0.9	0.9131		0.9	0.8843	0.0691	0.9	0.9637		0.9	0.8527	0.0966	0.9	1.003
	0.902	0.9203	0	0.902	0.9088		0.902	0.8883	0.0682	0.902	0.9585		0.902	0.8564	0.0933	0.902	1.0007
	0.904	0.918	0	0.904	0.9045		0.904	0.8925	0.0679	0.904	0.9535		0.904	0.8612	0.0897	0.904	0.9975
	0.906	0.9156	0	0.906	0.9001		0.906	0.8968	0.0671	0.906	0.9478		0.906	0.8671	0.0875	0.906	0.9932
	0.908	0.924	0	0.908	0.8957		0.908	0.8995	0.0674	0.908	0.9417		0.908	0.8745	0.0848	0.908	0.9886
	0.91	0.9287	0	0.91	0.8911		0.91	0.9031	0.0667	0.91	0.9357		0.91	0.8823	0.0824	0.91	0.9837
	0.912	0.9293	0	0.912	0.8868		0.912	0.9064	0.0668	0.912	0.9296		0.912	0.8906	0.0787	0.912	0.9781
	0.914	0.9261	0	0.914	0.8826		0.914	0.9098	0.0662	0.914	0.923		0.914	0.9007	0.075	0.914	0.9717
	0.916	0.9292	0	0.916	0.8786		0.916	0.9127	0.065	0.916	0.9164		0.916	0.9107	0.0708	0.916	0.965
	0.918	0.9319	0	0.918	0.8745		0.918	0.9156	0.064	0.918	0.9099		0.918	0.9208	0.0667	0.918	0.9583
	0.92	0.9314	0	0.92	0.8702		0.92	0.9185	0.0628	0.92	0.9031		0.92	0.9307	0.063	0.92	0.9508
	0.922	0.9268	0	0.922	0.8659		0.922	0.9211	0.0624	0.922	0.8962		0.922	0.941	0.0582	0.922	0.9433
	0.924	0.9255	0	0.924	0.8617		0.924	0.9229	0.0619	0.924	0.8898		0.924	0.9497	0.0543	0.924	0.9349
	0.926	0.9217	0	0.926	0.8573		0.926	0.9255	0.0604	0.926	0.8828		0.926	0.9589	0.049	0.926	0.9264
	0.928	0.914	0	0.928	0.8535		0.928	0.9287	0.0589	0.928	0.8761		0.928	0.9667	0.043	0.928	0.918
	0.93	0.9041	0	0.93	0.8489		0.93	0.9304	0.0586	0.93	0.8689		0.93	0.9729	0.0383	0.93	0.9097
	0.932	0.8925	0	0.932	0.8449		0.932	0.934	0.0562	0.932	0.862		0.932	0.978	0.0333	0.932	0.9009
	0.934	0.8799	0	0.934	0.8407		0.934	0.9367	0.0549	0.934	0.855		0.934	0.9817	0.0281	0.934	0.8918
	0.936	0.8643	0	0.936	0.8367		0.936	0.9399	0.0533	0.936	0.8478		0.936	0.9843	0.0236	0.936	0.8821
	0.938	0.8452	0	0.938	0.8334		0.938	0.9436	0.0512	0.938	0.8408		0.938	0.9864	0.0195	0.938	0.8733
	0.94	0.8308	0	0.94	0.8296		0.94	0.946	0.05	0.94	0.8341		0.94	0.9877	0.0161	0.94	0.8642
	0.942	0.8146	0	0.942	0.8261		0.942	0.9486	0.0487	0.942	0.8271		0.942	0.9878	0.0128	0.942	0.8546
	0.944	0.7978	0	0.944	0.8223		0.944	0.9517	0.0467	0.944	0.8203		0.944	0.9864	0.0102	0.944	0.8453
	0.946	0.7804	0	0.946	0.8188		0.946	0.9546	0.045	0.946	0.8139		0.946	0.9832	0.0092	0.946	0.8358
	0.948	0.7637	0	0.948	0.8149		0.948	0.9566	0.044	0.948	0.8071		0.948	0.9771	0.0115	0.948	0.8266
	0.95	0.7498	0	0.95	0.8113		0.95	0.9574	0.0441	0.95	0.8004		0.95	0.9696	0.0168	0.95	0.8174
	0.952	0.738	0	0.952	0.8076		0.952	0.9546	0.0472	0.952	0.7938		0.952	0.9594	0.0236	0.952	0.8083
	0.954	0.728	0	0.954	0.8042		0.954	0.9525	0.0485	0.954	0.788		0.954	0.947	0.0315	0.954	0.7993
	0.956	0.717	0	0.956	0.801		0.956	0.9498	0.0483	0.956	0.7819		0.956	0.9333	0.0388	0.956	0.7907
	0.958	0.708	0	0.958	0.7978		0.958	0.9446	0.0497	0.958	0.7763		0.958	0.9175	0.0449	0.958	0.7823
	0.96	0.7014	0	0.96	0.7945		0.96	0.9373	0.0544	0.96	0.7703		0.96	0.8998	0.0489	0.96	0.7736
	0.962	0.6912	0	0.962	0.7918		0.962	0.9269	0.064	0.962	0.7651		0.962	0.8818	0.0514	0.962	0.7655
	0.964	0.6863	0	0.964	0.789		0.964	0.9123	0.0792	0.964	0.7602		0.964	0.8628	0.0524	0.964	0.7585
	0.966	0.6796	0	0.966	0.7868		0.966	0.8952	0.0932	0.966	0.7552		0.966	0.8437	0.0531	0.966	0.7518
	0.968	0.6757	0	0.968	0.784		0.968	0.8719	0.1059	0.968	0.7502		0.968	0.8226	0.052	0.968	0.745
	0.97	0.6713	0	0.97	0.7824		0.97	0.8446	0.1127	0.97	0.7456		0.97	0.8035	0.0505	0.97	0.7381
	0.972	0.6673	0	0.972	0.7798		0.972	0.8164	0.1121	0.972	0.7409		0.972	0.7824	0.0485	0.972	0.7321
	0.974	0.6658	0	0.974	0.7779		0.974	0.7889	0.1087	0.974	0.7375		0.974	0.7636	0.0457	0.974	0.7268
	0.976	0.6621	0	0.976	0.7756		0.976	0.7637	0.1055	0.976	0.7336		0.976	0.745	0.0438	0.976	0.7222
	0.978	0.6583	0	0.978	0.7735		0.978	0.7421	0.1023	0.978	0.7297		0.978	0.7286	0.0416	0.978	0.7173
	0.98	0.6584	0	0.98	0.7714		0.98	0.7219	0.0988	0.98	0.7263		0.98	0.7126	0.0412	0.98	0.7127
	0.982	0.6608	0	0.982	0.7701		0.982	0.7043	0.0952	0.982	0.7241		0.982	0.6999	0.0407	0.982	0.7095
	0.984	0.6601	0	0.984	0.7688		0.984	0.6886	0.0929	0.984	0.7216		0.984	0.6881	0.0413	0.984	0.7062
	0.986	0.6605	0	0.986	0.767		0.986	0.6751	0.0905	0.986	0.7193		0.986	0.6789	0.0416	0.986	0.7036
	0.988	0.6612	0	0.988	0.7657		0.988	0.6634	0.0879	0.988	0.7169		0.988	0.671	0.0431	0.988	0.701
	0.99	0.6639	0	0.99	0.7648		0.99	0.6535	0.0847	0.99	0.7155		0.99	0.6655	0.0446	0.99	0.6992
	0.992	0.6641	0	0.992	0.7638		0.992	0.6446	0.082	0.992	0.714		0.992	0.6601	0.046	0.992	0.6985
	0.994	0.6684	0	0.994	0.7626		0.994	0.6375	0.0796	0.994	0.7129		0.994	0.6569	0.0469	0.994	0.6981
	0.996	0.6706	0	0.996	0.7607		0.996	0.6312	0.0766	0.996	0.7118		0.996	0.6544	0.0482	0.996	0.6984
	0.998	0.6714	0	0.998	0.7623		0.998	0.6293	0.0731	0.998	0.712		0.998	0.6559	0.0504	0.998	0.6975
	1	0.6758	0	1	0.7623		1	0.6284	0.0705	1	0.7124		1	0.6568	0.0522	1	0.6989
	1.002	0.6806	0	1.002	0.7602		1.002	0.6267	0.0688	1.002	0.7124		1.002	0.6588	0.0543	1.002	0.7009
	1.004	0.6848	0	1.004	0.7613		1.004	0.6301	0.0666	1.004	0.7125		1.004	0.6642	0.0579	1.004	0.7027
	1.006	0.6902	0	1.006	0.7614		1.006	0.6343	0.065	1.006	0.7128		1.006	0.6708	0.0612	1.006	0.7048
	1.008	0.6961	0	1.008	0.7619		1.008	0.6385	0.0648	1.008	0.7149		1.008	0.6782	0.0657	1.008	0.7091
	1.01	0.7003	0	1.01	0.7622		1.01	0.6432	0.0645	1.01	0.7171		1.01	0.687	0.0701	1.01	0.7128
	1.012	0.7073	0	1.012	0.7628		1.012	0.6497	0.0635	1.012	0.7186		1.012	0.6988	0.0755	1.012	0.717
	1.014	0.7194	0	1.014	0.7636		1.014	0.6578	0.0626	1.014	0.7209		1.014	0.7109	0.0836	1.014	0.7206
	1.016	0.725	0	1.016	0.7645		1.016	0.668	0.0622	1.016	0.7238		1.016	0.7252	0.0922	1.016	0.7254
	1.018	0.7305	0	1.018	0.7655		1.018	0.679	0.0613	1.018	0.7267		1.018	0.7398	0.101	1.018	0.7317
	1.02	0.7414	0	1.02	0.7669		1.02	0.6916	0.0615	1.02	0.73		1.02	0.7569	0.1097	1.02	0.7377
	1.022	0.7512	0	1.022	0.768		1.022	0.706	0.0624	1.022	0.7335		1.022	0.7737	0.1176	1.022	0.7438
	1.024	0.7603	0	1.024	0.7693		1.024	0.722	0.0629	1.024	0.7372		1.024	0.794	0.1248	1.024	0.7502
	1.026	0.7684	0	1.026	0.7708		1.026	0.7398	0.0655	1.026	0.7412		1.026	0.8121	0.131	1.026	0.7576
	1.028	0.7789	0	1.028	0.7732		1.028	0.7603	0.0686	1.028	0.7456		1.028	0.8305	0.1326	1.028	0.7654
	1.03	0.7886	0	1.03	0.7744		1.03	0.782	0.0731	1.03	0.7496		1.03	0.8468	0.1311	1.03	0.7732
	1.032	0.803	0	1.032	0.7765		1.032	0.807	0.0776	1.032	0.7542		1.032	0.8615	0.1239	1.032	0.7809
	1.034	0.8137	0	1.034	0.7786		1.034	0.8322	0.0845	1.034	0.7591		1.034	0.875	0.1135	1.034	0.7895
	1.036	0.8255	0	1.036	0.7813		1.036	0.8581	0.0918	1.036	0.7646		1.036	0.8883	0.103	1.036	0.7981
	1.038	0.8349	0	1.038	0.7834		1.038	0.8844	0.0987	1.038	0.7699		1.038	0.9015	0.0931	1.038	0.8073
	1.04	0.8476	0	1.04	0.7859		1.04	0.9068	0.103	1.04	0.7756		1.04	0.9146	0.0837	1.04	0.8156
	1.042	0.8553	0	1.042	0.7887		1.042	0.9233	0.1003	1.042	0.7811		1.042	0.9267	0.076	1.042	0.8246
	1.044	0.8651	0	1.044	0.7911		1.044	0.9332	0.0947	1.044	0.7871		1.044	0.9379	0.0685	1.044	0.8339
	1.046	0.882	0	1.046	0.7942		1.046	0.9425	0.0868	1.046	0.7937		1.046	0.9473	0.0641	1.046	0.8437
	1.048	0.8951	0	1.048	0.7969		1.048	0.9492	0.0808	1.048	0.8005		1.048	0.955	0.0607	1.048	0.8529
	1.05	0.9069	0	1.05	0.7998		1.05	0.9547	0.0737	1.05	0.8067		1.05	0.9609	0.0589	1.05	0.8619
	1.052	0.9183	0	1.052	0.8032		1.052	0.9589	0.0679	1.052	0.8132		1.052	0.9656	0.0572	1.052	0.8713
	1.054	0.9284	0	1.054	0.8062		1.054	0.962	0.0625	1.054	0.8196		1.054	0.9669	0.0569	1.054	0.8807
	1.056	0.9367	0	1.056	0.8095		1.056	0.965	0.0567	1.056	0.8266		1.056	0.9672	0.0567	1.056	0.8901
	1.058	0.9449	0	1.058	0.8129		1.058	0.9672	0.0528	1.058	0.8333		1.058	0.9667	0.0572	1.058	0.8997
	1.06	0.9497	0	1.06	0.8163		1.06	0.9684	0.0488	1.06	0.8401		1.06	0.9651	0.0592	1.06	0.9082
	1.062	0.9534	0	1.062	0.8197		1.062	0.9696	0.046	1.062	0.8474		1.062	0.9624	0.0622	1.062	0.9167
	1.064	0.9573	0	1.064	0.8236		1.064	0.9696	0.044	1.064	0.8544		1.064	0.9588	0.0651	1.064	0.9251
	1.066	0.9595	0	1.066	0.8274		1.066	0.9704	0.0418	1.066	0.8614		1.066	0.9541	0.0688	1.066	0.9337
	1.068	0.9615	0	1.068	0.8315		1.068	0.9695	0.0401	1.068	0.8685		1.068	0.9487	0.0728	1.068	0.9422
	1.07	0.9615	0	1.07	0.8355		1.07	0.9681	0.0395	1.07	0.8753		1.07	0.9431	0.0779	1.07	0.9497
	1.072	0.9567	0	1.072	0.8393		1.072	0.9663	0.0392	1.072	0.8826		1.072	0.9365	0.0831	1.072	0.9571
	1.074	0.9573	0	1.074	0.8431		1.074	0.9638	0.0392	1.074	0.8895		1.074	0.93	0.088	1.074	0.9641
	1.076	0.958	0	1.076	0.8469		1.076	0.9614	0.0399	1.076	0.8962		1.076	0.9227	0.0936	1.076	0.9706
	1.078	0.9584	0	1.078	0.851		1.078	0.9579	0.0414	1.078	0.903		1.078	0.9157	0.0995	1.078	0.9771
	1.08	0.9574	0	1.08	0.8553		1.08	0.9544	0.0426	1.08	0.9099		1.08	0.9093	0.105	1.08	0.9831
	1.082	0.9543	0	1.082	0.8593		1.082	0.9499	0.0455	1.082	0.9162		1.082	0.9036	0.1099	1.082	0.988
	1.084	0.9524	0	1.084	0.8637		1.084	0.9456	0.0479	1.084	0.9225		1.084	0.898	0.1154	1.084	0.9927
	1.086	0.9485	0	1.086	0.8679		1.086	0.94	0.0519	1.086	0.9291		1.086	0.8942	0.1192	1.086	0.9969
	1.088	0.9469	0	1.088	0.8722		1.088	0.9341	0.056	1.088	0.9354		1.088	0.8907	0.1233	1.088	1.0002
	1.09	0.9445	0	1.09	0.8762		1.09	0.9285	0.0599	1.09	0.9419		1.09	0.8875	0.127	1.09	1.0026
	1.092	0.9429	0	1.092	0.8806		1.092	0.9206	0.066	1.092	0.9478		1.092	0.8846	0.1311	1.092	1.0043
	1.094	0.9411	0	1.094	0.8848		1.094	0.9131	0.0716	1.094	0.9534		1.094	0.8827	0.1338	1.094	1.0051
	1.096	0.9378	0	1.096	0.8892		1.096	0.9055	0.0766	1.096	0.9583		1.096	0.8815	0.1369	1.096	1.0054
	1.098	0.9321	0	1.098	0.8934		1.098	0.8977	0.0816	1.098	0.9636		1.098	0.8803	0.1389	1.098	1.0047
	1.1	0.9163	0	1.1	0.8979		1.1	0.8887	0.086	1.1	0.9684		1.1	0.8807	0.1398	1.1	1.0034
	1.102	0.9222	0	1.102	0.9019		1.102	0.8792	0.0901	1.102	0.9729		1.102	0.8808	0.142	1.102	1.0002
	1.104	0.9243	0	1.104	0.9064		1.104	0.8684	0.0926	1.104	0.9774		1.104	0.8822	0.143	1.104	0.9964
	1.106	0.9223	0	1.106	0.9105		1.106	0.8582	0.0966	1.106	0.9815		1.106	0.8845	0.1439	1.106	0.9921
	1.108	0.9164	0	1.108	0.9149		1.108	0.8511	0.1003	1.108	0.9853		1.108	0.8865	0.1437	1.108	0.9879
	1.11	0.915	0	1.11	0.9192		1.11	0.8435	0.1013	1.11	0.9886		1.11	0.8892	0.1432	1.11	0.9832
	1.112	0.9135	0	1.112	0.9229		1.112	0.835	0.101	1.112	0.9912		1.112	0.8926	0.1416	1.112	0.9775
	1.114	0.9028	0	1.114	0.9269		1.114	0.83	0.1014	1.114	0.9938		1.114	0.8954	0.1401	1.114	0.9709
	1.116	0.8976	0	1.116	0.9306		1.116	0.8267	0.1018	1.116	0.9959		1.116	0.8986	0.1384	1.116	0.9643
	1.118	0.9043	0	1.118	0.9346		1.118	0.8214	0.1007	1.118	0.9978		1.118	0.9029	0.135	1.118	0.9575
	1.12	0.9063	0	1.12	0.9383		1.12	0.8165	0.1002	1.12	0.999		1.12	0.907	0.1314	1.12	0.9503
	1.122	0.9042	0	1.122	0.9421		1.122	0.8136	0.1023	1.122	0.9999		1.122	0.9109	0.1277	1.122	0.9428
	1.124	0.9021	0	1.124	0.9457		1.124	0.8116	0.1028	1.124	1.0002		1.124	0.9154	0.1232	1.124	0.9343
	1.126	0.9008	0	1.126	0.9491		1.126	0.8101	0.1022	1.126	0.9999		1.126	0.9195	0.1184	1.126	0.9257
	1.128	0.8958	0	1.128	0.9528		1.128	0.8091	0.101	1.128	0.999		1.128	0.9238	0.1129	1.128	0.917
	1.13	0.8939	0	1.13	0.9563		1.13	0.8083	0.1008	1.13	0.9974		1.13	0.9285	0.1075	1.13	0.9085
	1.132	0.8921	0	1.132	0.9596		1.132	0.8092	0.102	1.132	0.996		1.132	0.9325	0.1021	1.132	0.8997
	1.134	0.8898	0	1.134	0.9627		1.134	0.81	0.1021	1.134	0.9935		1.134	0.9368	0.0965	1.134	0.8901
	1.136	0.8819	0	1.136	0.9656		1.136	0.8138	0.1013	1.136	0.9909		1.136	0.9404	0.0922	1.136	0.8808
	1.138	0.8815	0	1.138	0.9686		1.138	0.817	0.1012	1.138	0.988		1.138	0.943	0.0888	1.138	0.8715
	1.14	0.8796	0	1.14	0.9713		1.14	0.821	0.1013	1.14	0.985		1.14	0.9462	0.0847	1.14	0.8625
	1.142	0.8799	0	1.142	0.9737		1.142	0.8265	0.1007	1.142	0.9811		1.142	0.9474	0.0821	1.142	0.8534
	1.144	0.88	0	1.144	0.9764		1.144	0.8327	0.1025	1.144	0.977		1.144	0.9476	0.0797	1.144	0.8442
	1.146	0.8796	0	1.146	0.9787		1.146	0.8387	0.1022	1.146	0.9725		1.146	0.9451	0.078	1.146	0.8348
	1.148	0.8815	0	1.148	0.9812		1.148	0.8459	0.1019	1.148	0.9678		1.148	0.9413	0.073	1.148	0.8254
	1.15	0.8821	0	1.15	0.9833		1.15	0.8541	0.1008	1.15	0.9631		1.15	0.9328	0.0689	1.15	0.8163
	1.152	0.88	0	1.152	0.9853		1.152	0.862	0.1007	1.152	0.9579		1.152	0.9228	0.0644	1.152	0.8072
	1.154	0.8786	0	1.154	0.987		1.154	0.8695	0.0996	1.154	0.9527		1.154	0.9096	0.0597	1.154	0.7987
	1.156	0.8795	0	1.156	0.9885		1.156	0.8778	0.0973	1.156	0.9471		1.156	0.8947	0.0547	1.156	0.7898
	1.158	0.8797	0	1.158	0.9897		1.158	0.8864	0.0936	1.158	0.9411		1.158	0.8793	0.0505	1.158	0.7816
	1.16	0.8779	0	1.16	0.991		1.16	0.8948	0.09	1.16	0.9349		1.16	0.862	0.0473	1.16	0.7736
	1.162	0.8799	0	1.162	0.9918		1.162	0.9026	0.0865	1.162	0.9286		1.162	0.8443	0.0447	1.162	0.7658
	1.164	0.8812	0	1.164	0.9926		1.164	0.9107	0.0825	1.164	0.9221		1.164	0.8268	0.0428	1.164	0.7583
	1.166	0.8799	0	1.166	0.993		1.166	0.9189	0.077	1.166	0.9155		1.166	0.8082	0.0413	1.166	0.7512
	1.168	0.8778	0	1.168	0.9933		1.168	0.9266	0.0719	1.168	0.9091		1.168	0.7903	0.0394	1.168	0.7442
	1.17	0.8687	0	1.17	0.9935		1.17	0.9323	0.0684	1.17	0.902		1.17	0.7732	0.0362	1.17	0.7376
	1.172	0.8705	0	1.172	0.9935		1.172	0.9388	0.063	1.172	0.8951		1.172	0.7561	0.032	1.172	0.7316
	1.174	0.87	0	1.174	0.9931		1.174	0.9446	0.0585	1.174	0.888		1.174	0.741	0.0282	1.174	0.7264
	1.176	0.8727	0	1.176	0.9925		1.176	0.9511	0.0541	1.176	0.8813		1.176	0.7281	0.025	1.176	0.7212
	1.178	0.8797	0	1.178	0.9919		1.178	0.9562	0.0496	1.178	0.8744		1.178	0.7169	0.0239	1.178	0.7167
	1.18	0.8826	0	1.18	0.9908		1.18	0.961	0.0461	1.18	0.8679		1.18	0.7069	0.0235	1.18	0.7127
	1.182	0.8854	0	1.182	0.9895		1.182	0.9656	0.0415	1.182	0.8611		1.182	0.6998	0.0233	1.182	0.7093
	1.184	0.8856	0	1.184	0.9883		1.184	0.9702	0.0374	1.184	0.8538		1.184	0.6946	0.0261	1.184	0.706
	1.186	0.8853	0	1.186	0.9868		1.186	0.9735	0.0339	1.186	0.8469		1.186	0.69	0.0283	1.186	0.703
	1.188	0.8842	0	1.188	0.9851		1.188	0.9766	0.0299	1.188	0.8398		1.188	0.6891	0.0316	1.188	0.7005
	1.19	0.8897	0	1.19	0.9834		1.19	0.9786	0.026	1.19	0.8327		1.19	0.6891	0.0365	1.19	0.6984
	1.192	0.891	0	1.192	0.9812		1.192	0.9827	0.0241	1.192	0.8259		1.192	0.6908	0.0435	1.192	0.6979
	1.194	0.8902	0	1.194	0.9791		1.194	0.9853	0.0221	1.194	0.8192		1.194	0.694	0.0502	1.194	0.6975
	1.196	0.8908	0	1.196	0.9767		1.196	0.9869	0.0204	1.196	0.8126		1.196	0.6993	0.0578	1.196	0.6973
	1.198	0.8925	0	1.198	0.9741		1.198	0.9892	0.017	1.198	0.8063		1.198	0.7067	0.0665	1.198	0.6976
	1.2	0.8937	0	1.2	0.9713		1.2	0.9908	0.0148	1.2	0.7997		1.2	0.7153	0.0768	1.2	0.6986
	1.202	0.8955	0	1.202	0.9685		1.202	0.9919	0.0131	1.202	0.7933		1.202	0.7251	0.0874	1.202	0.7001
	1.204	0.8984	0	1.204	0.9654		1.204	0.9933	0.011	1.204	0.7872		1.204	0.7365	0.0978	1.204	0.7026
	1.206	0.8995	0	1.206	0.9625		1.206	0.9933	0.0095	1.206	0.7813		1.206	0.7498	0.1091	1.206	0.7056
	1.208	0.9001	0	1.208	0.9595		1.208	0.9937	0.0083	1.208	0.7757		1.208	0.7635	0.1204	1.208	0.7091
	1.21	0.9007	0	1.21	0.9563		1.21	0.9939	0.0069	1.21	0.7699		1.21	0.778	0.13	1.21	0.7121
	1.212	0.9019	0	1.212	0.9527		1.212	0.9929	0.0063	1.212	0.7647		1.212	0.7937	0.1378	1.212	0.7162
	1.214	0.9082	0	1.214	0.9492		1.214	0.9909	0.0082	1.214	0.7589		1.214	0.8088	0.1435	1.214	0.7209
	1.216	0.91	0	1.216	0.9456		1.216	0.9878	0.0131	1.216	0.754		1.216	0.8236	0.1469	1.216	0.7259
	1.218	0.9141	0	1.218	0.9419		1.218	0.9838	0.0198	1.218	0.749		1.218	0.8382	0.1461	1.218	0.7316
	1.22	0.9158	0	1.22	0.9381		1.22	0.9775	0.029	1.22	0.7443		1.22	0.8518	0.1408	1.22	0.7376
	1.222	0.917	0	1.222	0.9344		1.222	0.9699	0.0395	1.222	0.7404		1.222	0.863	0.132	1.222	0.744
	1.224	0.9181	0	1.224	0.9304		1.224	0.96	0.051	1.224	0.7364		1.224	0.8742	0.122	1.224	0.7513
	1.226	0.9167	0	1.226	0.9265		1.226	0.9437	0.0586	1.226	0.7328		1.226	0.8865	0.11	1.226	0.7581
	1.228	0.916	0	1.228	0.9229		1.228	0.9237	0.0632	1.228	0.7296		1.228	0.8973	0.0989	1.228	0.7651
	1.23	0.9165	0	1.23	0.919		1.23	0.9008	0.0709	1.23	0.7269		1.23	0.9086	0.0876	1.23	0.7727
	1.232	0.9034	0	1.232	0.9149		1.232	0.8776	0.0774	1.232	0.7242		1.232	0.9182	0.0774	1.232	0.7808
	1.234	0.9051	0	1.234	0.9107		1.234	0.855	0.0835	1.234	0.7218		1.234	0.9262	0.0683	1.234	0.7897
	1.236	0.898	0	1.236	0.9064		1.236	0.8316	0.0881	1.236	0.7192		1.236	0.934	0.0599	1.236	0.7985
	1.238	0.8925	0	1.238	0.9024		1.238	0.8087	0.09	1.238	0.7174		1.238	0.9406	0.0526	1.238	0.8072
	1.24	0.8795	0	1.24	0.8982		1.24	0.7889	0.0888	1.24	0.716		1.24	0.9445	0.0484	1.24	0.8162
	1.242	0.8537	0	1.242	0.8938		1.242	0.7692	0.0865	1.242	0.7141		1.242	0.9469	0.046	1.242	0.8251
	1.244	0.8688	0	1.244	0.8898		1.244	0.7506	0.0845	1.244	0.713		1.244	0.9478	0.0452	1.244	0.834
	1.246	0.8583	0	1.246	0.8856		1.246	0.7332	0.0782	1.246	0.7123		1.246	0.9474	0.0456	1.246	0.8433
	1.248	0.8447	0	1.248	0.8811		1.248	0.7182	0.0735	1.248	0.7112		1.248	0.946	0.047	1.248	0.8527
	1.25	0.8308	0	1.25	0.8769		1.25	0.7062	0.0684	1.25	0.7113		1.25	0.9435	0.0492	1.25	0.8621
	1.252	0.8192	0	1.252	0.8732		1.252	0.695	0.065	1.252	0.7124		1.252	0.9397	0.0519	1.252	0.8717
	1.254	0.8049	0	1.254	0.8688		1.254	0.6815	0.0601	1.254	0.7131		1.254	0.935	0.0555	1.254	0.881
	1.256	0.787	0	1.256	0.8645		1.256	0.6736	0.0586	1.256	0.7145		1.256	0.9302	0.0592	1.256	0.8902
	1.258	0.7752	0	1.258	0.8604		1.258	0.6665	0.0558	1.258	0.7162		1.258	0.9252	0.0627	1.258	0.8996
	1.26	0.7627	0	1.26	0.856		1.26	0.6601	0.0539	1.26	0.7178		1.26	0.9201	0.0663	1.26	0.9083
	1.262	0.7519	0	1.262	0.8517		1.262	0.6567	0.052	1.262	0.7194		1.262	0.9148	0.0705	1.262	0.9168
	1.264	0.7385	0	1.264	0.8475		1.264	0.654	0.0503	1.264	0.7213		1.264	0.9101	0.0733	1.264	0.9253
	1.266	0.7301	0	1.266	0.8435		1.266	0.6519	0.0483	1.266	0.724		1.266	0.9046	0.0769	1.266	0.934
	1.268	0.7189	0	1.268	0.8394		1.268	0.6514	0.0481	1.268	0.727		1.268	0.8999	0.08	1.268	0.9426
	1.27	0.7107	0	1.27	0.8358		1.27	0.6527	0.048	1.27	0.7306		1.27	0.8955	0.0829	1.27	0.9501
	1.272	0.7029	0	1.272	0.832		1.272	0.6552	0.0475	1.272	0.7343		1.272	0.8907	0.086	1.272	0.9575
	1.274	0.6945	0	1.274	0.8282		1.274	0.6584	0.0466	1.274	0.7378		1.274	0.8876	0.088	1.274	0.9642
	1.276	0.688	0	1.276	0.8248		1.276	0.6633	0.0473	1.276	0.7421		1.276	0.8845	0.09	1.276	0.9708
	1.278	0.6823	0	1.278	0.8209		1.278	0.6692	0.0487	1.278	0.7463		1.278	0.8813	0.0924	1.278	0.9771
	1.28	0.6771	0	1.28	0.817		1.28	0.6763	0.0491	1.28	0.7509		1.28	0.8798	0.0935	1.28	0.9828
	1.282	0.6708	0	1.282	0.8133		1.282	0.6857	0.0502	1.282	0.7557		1.282	0.8781	0.0952	1.282	0.9878
	1.284	0.6683	0	1.284	0.8097		1.284	0.6954	0.0504	1.284	0.7607		1.284	0.8769	0.0967	1.284	0.9922
	1.286	0.6672	0	1.286	0.8066		1.286	0.7073	0.051	1.286	0.7659		1.286	0.877	0.0975	1.286	0.9963
	1.288	0.6598	0	1.288	0.8036		1.288	0.7216	0.0546	1.288	0.7713		1.288	0.8777	0.0978	1.288	0.9997
	1.29	0.6595	0	1.29	0.8005		1.29	0.7369	0.0572	1.29	0.7766		1.29	0.8783	0.0983	1.29	1.0028
	1.292	0.6565	0	1.292	0.7978		1.292	0.7544	0.0609	1.292	0.7824		1.292	0.8795	0.0985	1.292	1.0046
	1.294	0.6542	0	1.294	0.7948		1.294	0.7725	0.0653	1.294	0.7884		1.294	0.8809	0.0985	1.294	1.0052
	1.296	0.6531	0	1.296	0.7915		1.296	0.7914	0.068	1.296	0.7948		1.296	0.8829	0.0985	1.296	1.0052
	1.298	0.6519	0	1.298	0.7884		1.298	0.8173	0.0777	1.298	0.8006		1.298	0.8858	0.098	1.298	1.0044
	1.3	0.6534	0	1.3	0.7859		1.3	0.841	0.0839	1.3	0.8072		1.3	0.8898	0.0965	1.3	1.0029
	1.302	0.6529	0	1.302	0.7829		1.302	0.8651	0.0902	1.302	0.8138		1.302	0.893	0.0956	1.302	1.0001
	1.304	0.6546	0	1.304	0.7811		1.304	0.8904	0.0948	1.304	0.8205		1.304	0.898	0.0941	1.304	0.997
	1.306	0.6566	0	1.306	0.7785		1.306	0.9128	0.0962	1.306	0.8273		1.306	0.9013	0.0941	1.306	0.9929
	1.308	0.6581	0	1.308	0.7762		1.308	0.9295	0.0908	1.308	0.8338		1.308	0.9057	0.0931	1.308	0.9879
	1.31	0.6583	0	1.31	0.7747		1.31	0.9431	0.0802	1.31	0.8408		1.31	0.9119	0.091	1.31	0.9828
	1.312	0.6605	0	1.312	0.7727		1.312	0.9541	0.0691	1.312	0.8479		1.312	0.9173	0.0885	1.312	0.9772
	1.314	0.6619	0	1.314	0.7712		1.314	0.9637	0.0572	1.314	0.8549		1.314	0.9235	0.0861	1.314	0.9708
	1.316	0.6662	0	1.316	0.7698		1.316	0.9722	0.0458	1.316	0.8617		1.316	0.9286	0.0846	1.316	0.9641
	1.318	0.6674	0	1.318	0.7686		1.318	0.9792	0.0349	1.318	0.8685		1.318	0.9336	0.0828	1.318	0.9571
	1.32	0.6723	0	1.32	0.7679		1.32	0.9845	0.0256	1.32	0.8755		1.32	0.9392	0.0807	1.32	0.95
	1.322	0.6744	0	1.322	0.7658		1.322	0.989	0.018	1.322	0.8825		1.322	0.9445	0.079	1.322	0.9424
	1.324	0.68	0	1.324	0.7651		1.324	0.9925	0.0114	1.324	0.8894		1.324	0.949	0.0776	1.324	0.9341
	1.326	0.6849	0	1.326	0.7642		1.326	0.9945	0.0062	1.326	0.8965		1.326	0.9535	0.0756	1.326	0.9258
	1.328	0.6899	0	1.328	0.7637		1.328	0.9954	0.004	1.328	0.9032		1.328	0.9573	0.0732	1.328	0.9174
	1.33	0.6938	0	1.33	0.7627		1.33	0.9954	0.0049	1.33	0.9102		1.33	0.9594	0.0703	1.33	0.9089
	1.332	0.6955	0	1.332	0.762		1.332	0.9951	0.0067	1.332	0.9166		1.332	0.9613	0.067	1.332	0.9002
	1.334	0.701	0	1.334	0.7618		1.334	0.9937	0.0091	1.334	0.9229		1.334	0.9632	0.0637	1.334	0.8908
	1.336	0.7137	0	1.336	0.7617		1.336	0.9926	0.0108	1.336	0.9291		1.336	0.9649	0.0608	1.336	0.8817
	1.338	0.723	0	1.338	0.7617		1.338	0.9908	0.0134	1.338	0.9354		1.338	0.9663	0.0583	1.338	0.8722
	1.34	0.7329	0	1.34	0.7622		1.34	0.9889	0.0156	1.34	0.9416		1.34	0.9672	0.0569	1.34	0.8632
	1.342	0.7399	0	1.342	0.7621		1.342	0.987	0.0177	1.342	0.9474		1.342	0.9661	0.0552	1.342	0.8538
	1.344	0.7488	0	1.344	0.763		1.344	0.9841	0.0203	1.344	0.953		1.344	0.9618	0.0505	1.344	0.8442
	1.346	0.7632	0	1.346	0.7636		1.346	0.982	0.0223	1.346	0.9581		1.346	0.9547	0.0485	1.346	0.8347
	1.348	0.771	0	1.348	0.7639		1.348	0.9789	0.0249	1.348	0.9635		1.348	0.9459	0.0503	1.348	0.8253
	1.35	0.7813	0	1.35	0.7653		1.35	0.9765	0.0268	1.35	0.9683		1.35	0.9349	0.0573	1.35	0.8164
	1.352	0.7917	0	1.352	0.766		1.352	0.9725	0.0306	1.352	0.9732		1.352	0.9232	0.0665	1.352	0.8074
	1.354	0.8048	0	1.354	0.7679		1.354	0.9696	0.0331	1.354	0.9779		1.354	0.9112	0.0768	1.354	0.7987
	1.356	0.8149	0	1.356	0.7692		1.356	0.9659	0.0361	1.356	0.9818		1.356	0.8977	0.0854	1.356	0.79
	1.358	0.8273	0	1.358	0.771		1.358	0.9609	0.0381	1.358	0.9855		1.358	0.8824	0.0918	1.358	0.7815
	1.36	0.8409	0	1.36	0.7721		1.36	0.9584	0.0423	1.36	0.9887		1.36	0.867	0.0956	1.36	0.7731
	1.362	0.8528	0	1.362	0.7738		1.362	0.9543	0.0461	1.362	0.9917		1.362	0.8511	0.0984	1.362	0.7657
	1.364	0.8634	0	1.364	0.7756		1.364	0.9497	0.0501	1.364	0.9941		1.364	0.8359	0.0994	1.364	0.7584
	1.366	0.8734	0	1.366	0.7776		1.366	0.945	0.0533	1.366	0.9963		1.366	0.8202	0.0993	1.366	0.7514
	1.368	0.8803	0	1.368	0.7798		1.368	0.9397	0.0576	1.368	0.9979		1.368	0.8046	0.0976	1.368	0.7446
	1.37	0.8879	0	1.37	0.7822		1.37	0.9351	0.0603	1.37	0.9991		1.37	0.7893	0.0956	1.37	0.7382
	1.372	0.896	0	1.372	0.7843		1.372	0.93	0.0628	1.372	1		1.372	0.7751	0.0919	1.372	0.7323
	1.374	0.9019	0	1.374	0.7869		1.374	0.9244	0.0649	1.374	1.0003		1.374	0.7621	0.0883	1.374	0.7269
	1.376	0.9112	0	1.376	0.7897		1.376	0.9194	0.0681	1.376	1		1.376	0.7496	0.0836	1.376	0.7216
	1.378	0.9169	0	1.378	0.792		1.378	0.9138	0.0693	1.378	0.9991		1.378	0.7385	0.0791	1.378	0.7167
	1.38	0.9205	0	1.38	0.7952		1.38	0.9085	0.0705	1.38	0.9975		1.38	0.728	0.0745	1.38	0.7123
	1.382	0.9169	0	1.382	0.7977		1.382	0.9031	0.0712	1.382	0.9959		1.382	0.7201	0.0703	1.382	0.7084
	1.384	0.9199	0	1.384	0.8014		1.384	0.8992	0.0727	1.384	0.9935		1.384	0.7136	0.0685	1.384	0.7053
	1.386	0.9215	0	1.386	0.8044		1.386	0.8958	0.072	1.386	0.9908		1.386	0.7085	0.0671	1.386	0.703
	1.388	0.9148	0	1.388	0.8076		1.388	0.8914	0.0722	1.388	0.9878		1.388	0.7046	0.0679	1.388	0.7004
	1.39	0.9156	0	1.39	0.811		1.39	0.8887	0.0726	1.39	0.9847		1.39	0.7026	0.0696	1.39	0.6986
	1.392	0.9162	0	1.392	0.8144		1.392	0.8865	0.0734	1.392	0.981		1.392	0.7025	0.072	1.392	0.6974
	1.394	0.9125	0	1.394	0.8182		1.394	0.8834	0.0735	1.394	0.977		1.394	0.7039	0.0763	1.394	0.6969
	1.396	0.9096	0	1.396	0.8218		1.396	0.8816	0.0739	1.396	0.9726		1.396	0.7075	0.0799	1.396	0.697
	1.398	0.9054	0	1.398	0.8258		1.398	0.8822	0.0748	1.398	0.9679		1.398	0.7131	0.0842	1.398	0.6976
	1.4	0.9008	0	1.4	0.8292		1.4	0.8802	0.0755	1.4	0.9631		1.4	0.7198	0.0899	1.4	0.6992
	1.402	0.8917	0	1.402	0.8331		1.402	0.8805	0.0753	1.402	0.9579		1.402	0.7297	0.095	1.402	0.7013
	1.404	0.9013	0	1.404	0.8367		1.404	0.8811	0.0757	1.404	0.953		1.404	0.7408	0.1003	1.404	0.7032
	1.406	0.8982	0	1.406	0.8403		1.406	0.882	0.0762	1.406	0.9475		1.406	0.753	0.1062	1.406	0.7057
	1.408	0.8944	0	1.408	0.8447		1.408	0.8831	0.0763	1.408	0.9415		1.408	0.7668	0.1114	1.408	0.709
	1.41	0.8919	0	1.41	0.8487		1.41	0.8838	0.0721	1.41	0.9353		1.41	0.7825	0.1152	1.41	0.7124
	1.412	0.8883	0	1.412	0.8532		1.412	0.8854	0.0711	1.412	0.9288		1.412	0.7993	0.1175	1.412	0.7162
	1.414	0.8893	0	1.414	0.8572		1.414	0.8911	0.0749	1.414	0.9224		1.414	0.8165	0.1195	1.414	0.7209
	1.416	0.8839	0	1.416	0.8614		1.416	0.8964	0.0792	1.416	0.916		1.416	0.834	0.1174	1.416	0.7257
	1.418	0.8824	0	1.418	0.8657		1.418	0.9004	0.0799	1.418	0.9098		1.418	0.8515	0.1143	1.418	0.7316
	1.42	0.8779	0	1.42	0.8698		1.42	0.9052	0.0784	1.42	0.9029		1.42	0.8671	0.1093	1.42	0.7375
	1.422	0.8763	0	1.422	0.8742		1.422	0.9105	0.0757	1.422	0.8961		1.422	0.8816	0.1017	1.422	0.7436
	1.424	0.8751	0	1.424	0.8784		1.424	0.9151	0.0734	1.424	0.8893		1.424	0.8949	0.0918	1.424	0.7504
	1.426	0.8718	0	1.426	0.8827		1.426	0.9195	0.0702	1.426	0.8822		1.426	0.9084	0.0803	1.426	0.7571
	1.428	0.8664	0	1.428	0.8872		1.428	0.9253	0.0653	1.428	0.8751		1.428	0.9202	0.0697	1.428	0.7645
	1.43	0.8616	0	1.43	0.8911		1.43	0.9305	0.0608	1.43	0.8681		1.43	0.9292	0.0619	1.43	0.772
	1.432	0.8614	0	1.432	0.8953		1.432	0.9369	0.0551	1.432	0.8608		1.432	0.9372	0.0553	1.432	0.7806
	1.434	0.8539	0	1.434	0.8996		1.434	0.9425	0.0503	1.434	0.8539		1.434	0.9427	0.0515	1.434	0.789
	1.436	0.851	0	1.436	0.904		1.436	0.9475	0.046	1.436	0.8467		1.436	0.9468	0.0499	1.436	0.7975
	1.438	0.8533	0	1.438	0.9085		1.438	0.9534	0.0409	1.438	0.8401		1.438	0.9507	0.0497	1.438	0.8063
	1.44	0.8538	0	1.44	0.9124		1.44	0.9587	0.0364	1.44	0.8332		1.44	0.9528	0.0518	1.44	0.8149
	1.442	0.8523	0	1.442	0.9164		1.442	0.9635	0.0321	1.442	0.8263		1.442	0.9552	0.0531	1.442	0.8241
	1.444	0.846	0	1.444	0.9203		1.444	0.9672	0.0289	1.444	0.82		1.444	0.9556	0.0569	1.444	0.8336
	1.446	0.8456	0	1.446	0.9241		1.446	0.9711	0.0258	1.446	0.8134		1.446	0.9558	0.0605	1.446	0.8428
	1.448	0.8446	0	1.448	0.9278		1.448	0.9746	0.023	1.448	0.8071		1.448	0.9553	0.0639	1.448	0.8524
	1.45	0.8435	0	1.45	0.9317		1.45	0.9785	0.0196	1.45	0.8005		1.45	0.954	0.0675	1.45	0.8613
	1.452	0.8388	0	1.452	0.9357		1.452	0.9818	0.0168	1.452	0.7946		1.452	0.9525	0.0704	1.452	0.8702
	1.454	0.8366	0	1.454	0.9396		1.454	0.985	0.014	1.454	0.7886		1.454	0.9512	0.0727	1.454	0.8796
	1.456	0.8361	0	1.456	0.9435		1.456	0.9875	0.0117	1.456	0.7819		1.456	0.9493	0.0751	1.456	0.8887
	1.458	0.8331	0	1.458	0.9472		1.458	0.9901	0.0097	1.458	0.7759		1.458	0.9473	0.0769	1.458	0.898
	1.46	0.8354	0	1.46	0.951		1.46	0.9924	0.0074	1.46	0.7702		1.46	0.9446	0.0789	1.46	0.9071
	1.462	0.8333	0	1.462	0.9543		1.462	0.9935	0.0069	1.462	0.765		1.462	0.9411	0.0817	1.462	0.9155
	1.464	0.8309	0	1.464	0.9576		1.464	0.9948	0.0056	1.464	0.7595		1.464	0.9387	0.0819	1.464	0.9242
	1.466	0.8292	0	1.466	0.9606		1.466	0.9961	0.0043	1.466	0.7549		1.466	0.9361	0.0819	1.466	0.933
	1.468	0.8295	0	1.468	0.9637		1.468	0.992	0.006	1.468	0.7504		1.468	0.9329	0.0826	1.468	0.9416
	1.47	0.8291	0	1.47	0.9668		1.47	0.9977	0.003	1.47	0.7462		1.47	0.9297	0.083	1.47	0.9492
	1.472	0.8268	0	1.472	0.9698		1.472	0.9979	0.0029	1.472	0.7417		1.472	0.926	0.0829	1.472	0.9561
	1.474	0.8277	0	1.474	0.9722		1.474	0.9984	0.0024	1.474	0.7378		1.474	0.9227	0.083	1.474	0.9629
	1.476	0.8273	0	1.476	0.9747		1.476	0.9983	0.0028	1.476	0.7346		1.476	0.9194	0.0834	1.476	0.9697
	1.478	0.8279	0	1.478	0.9772		1.478	0.9981	0.0032	1.478	0.731		1.478	0.917	0.0832	1.478	0.9761
	1.48	0.8243	0	1.48	0.9795		1.48	0.9981	0.0032	1.48	0.7275		1.48	0.9145	0.0843	1.48	0.982
	1.482	0.8235	0	1.482	0.9819		1.482	0.9976	0.0042	1.482	0.7245		1.482	0.9121	0.085	1.482	0.987
	1.484	0.821	0	1.484	0.9839		1.484	0.9971	0.005	1.484	0.7223		1.484	0.909	0.0862	1.484	0.9912
	1.486	0.8218	0	1.486	0.9857		1.486	0.9956	0.0074	1.486	0.7201		1.486	0.9071	0.0867	1.486	0.9954
	1.488	0.8203	0	1.488	0.9876		1.488	0.9889	0.0086	1.488	0.7178		1.488	0.9053	0.0871	1.488	0.9997
	1.49	0.8224	0	1.49	0.989		1.49	0.9859	0.0104	1.49	0.7165		1.49	0.904	0.0874	1.49	1.0028
	1.492	0.8223	0	1.492	0.9899		1.492	0.9801	0.0149	1.492	0.7148		1.492	0.9036	0.0871	1.492	1.0047
	1.494	0.8206	0	1.494	0.991		1.494	0.9735	0.0223	1.494	0.7136		1.494	0.9026	0.0871	1.494	1.0051
	1.496	0.8208	0	1.496	0.9918		1.496	0.9589	0.0248	1.496	0.7114		1.496	0.9021	0.0875	1.496	1.0051
	1.498	0.8221	0	1.498	0.9926		1.498	0.9412	0.025	1.498	0.7121		1.498	0.9035	0.0859	1.498	1.0044
	1.5	0.823	0	1.5	0.9931		1.5	0.9202	0.0249	1.5	0.7125		1.5	0.9046	0.0846	1.5	1.0029
	1.502	0.8229	0	1.502	0.9935		1.502	0.8989	0.0274	1.502	0.7126		1.502	0.9052	0.0838	1.502	1.0002
	1.504	0.8214	0	1.504	0.994		1.504	0.8795	0.0311	1.504	0.7131		1.504	0.9069	0.082	1.504	0.9971
	1.506	0.8198	0	1.506	0.9936		1.506	0.8595	0.0347	1.506	0.7139		1.506	0.9085	0.0805	1.506	0.9934
	1.508	0.8188	0	1.508	0.993		1.508	0.8397	0.0374	1.508	0.7161		1.508	0.9108	0.0785	1.508	0.9888
	1.51	0.8236	0	1.51	0.9924		1.51	0.8207	0.0402	1.51	0.7178		1.51	0.9138	0.0757	1.51	0.984
	1.512	0.8173	0	1.512	0.9918		1.512	0.8026	0.043	1.512	0.7197		1.512	0.9169	0.0731	1.512	0.9786
	1.514	0.7856	0	1.514	0.9905		1.514	0.7863	0.0462	1.514	0.7218		1.514	0.9211	0.0693	1.514	0.9723
	1.516	0.7924	0	1.516	0.9894		1.516	0.7724	0.0483	1.516	0.7247		1.516	0.9249	0.0663	1.516	0.9657
	1.518	0.8248	0	1.518	0.9881		1.518	0.7606	0.0486	1.518	0.727		1.518	0.9294	0.0625	1.518	0.9588
	1.52	0.8285	0	1.52	0.9866		1.52	0.751	0.0504	1.52	0.73		1.52	0.9329	0.0598	1.52	0.9513
	1.522	0.8305	0	1.522	0.9848		1.522	0.7422	0.0514	1.522	0.7338		1.522	0.9371	0.0568	1.522	0.9444
	1.524	0.8314	0	1.524	0.9826		1.524	0.7343	0.0514	1.524	0.7375		1.524	0.9414	0.0539	1.524	0.9357
	1.526	0.8281	0	1.526	0.9806		1.526	0.7271	0.0502	1.526	0.7411		1.526	0.9457	0.0512	1.526	0.9269
	1.528	0.8347	0	1.528	0.9784		1.528	0.7226	0.0506	1.528	0.7456		1.528	0.9496	0.0489	1.528	0.9183
	1.53	0.8349	0	1.53	0.976		1.53	0.7177	0.0507	1.53	0.7499		1.53	0.9531	0.0467	1.53	0.9099
	1.532	0.8369	0	1.532	0.9734		1.532	0.7164	0.0541	1.532	0.7549		1.532	0.9565	0.0452	1.532	0.9011
	1.534	0.8348	0	1.534	0.971		1.534	0.715	0.056	1.534	0.7591		1.534	0.9602	0.043	1.534	0.8915
	1.536	0.8414	0	1.536	0.9682		1.536	0.7136	0.0567	1.536	0.7647		1.536	0.9631	0.0416	1.536	0.8821
	1.538	0.8278	0	1.538	0.9651		1.538	0.7146	0.0592	1.538	0.77		1.538	0.9651	0.0413	1.538	0.873
	1.54	0.8429	0	1.54	0.962		1.54	0.7177	0.0617	1.54	0.7756		1.54	0.9665	0.0414	1.54	0.8639
	1.542	0.8442	0	1.542	0.9589		1.542	0.7215	0.0638	1.542	0.7812		1.542	0.966	0.0406	1.542	0.8547
	1.544	0.8369	0	1.544	0.9557		1.544	0.7265	0.0662	1.544	0.787		1.544	0.962	0.039	1.544	0.8453
	1.546	0.8386	0	1.546	0.9524		1.546	0.7317	0.0676	1.546	0.7936		1.546	0.9551	0.0371	1.546	0.8365
	1.548	0.8384	0	1.548	0.9489		1.548	0.739	0.0711	1.548	0.8001		1.548	0.9457	0.0388	1.548	0.8271
	1.55	0.8527	0	1.55	0.9453		1.55	0.7476	0.0737	1.55	0.8065		1.55	0.9341	0.0438	1.55	0.8184
	1.552	0.8544	0	1.552	0.9416		1.552	0.7574	0.0754	1.552	0.8133		1.552	0.9205	0.0519	1.552	0.8094
	1.554	0.8538	0	1.554	0.9378		1.554	0.7683	0.0772	1.554	0.8196		1.554	0.9057	0.0613	1.554	0.8006
	1.556	0.8541	0	1.556	0.9341		1.556	0.7824	0.0786	1.556	0.826		1.556	0.8917	0.0697	1.556	0.7917
	1.558	0.854	0	1.558	0.9302		1.558	0.7973	0.0788	1.558	0.8325		1.558	0.8774	0.0779	1.558	0.7831
	1.56	0.8517	0	1.56	0.9263		1.56	0.8143	0.0781	1.56	0.8393		1.56	0.8643	0.0844	1.56	0.7745
	1.562	0.8487	0	1.562	0.9224		1.562	0.8333	0.0775	1.562	0.8462		1.562	0.8508	0.0901	1.562	0.7668
	1.564	0.8443	0	1.564	0.9185		1.564	0.855	0.0772	1.564	0.8535		1.564	0.8374	0.095	1.564	0.7594
	1.566	0.8389	0	1.566	0.9142		1.566	0.877	0.0781	1.566	0.8608		1.566	0.825	0.0979	1.566	0.7523
	1.568	0.8387	0	1.568	0.9099		1.568	0.8988	0.0769	1.568	0.8678		1.568	0.8131	0.1003	1.568	0.7453
	1.57	0.8342	0	1.57	0.9057		1.57	0.9162	0.0698	1.57	0.8751		1.57	0.8027	0.1013	1.57	0.7387
	1.572	0.8323	0	1.572	0.9013		1.572	0.9302	0.0592	1.572	0.8821		1.572	0.7929	0.1009	1.572	0.7326
	1.574	0.824	0	1.574	0.8976		1.574	0.9427	0.0497	1.574	0.8891		1.574	0.7841	0.0998	1.574	0.7271
	1.576	0.8159	0	1.576	0.8932		1.576	0.9534	0.0405	1.576	0.8958		1.576	0.7762	0.0985	1.576	0.722
	1.578	0.8078	0	1.578	0.8891		1.578	0.9623	0.0329	1.578	0.9023		1.578	0.7688	0.0958	1.578	0.7171
	1.58	0.8023	0	1.58	0.885		1.58	0.9693	0.0271	1.58	0.909		1.58	0.7626	0.0927	1.58	0.7128
	1.582	0.7954	0	1.582	0.8809		1.582	0.9744	0.023	1.582	0.915		1.582	0.7572	0.0896	1.582	0.7091
	1.584	0.7882	0	1.584	0.8767		1.584	0.9773	0.0209	1.584	0.9214		1.584	0.7527	0.0869	1.584	0.7055
	1.586	0.7786	0	1.586	0.8727		1.586	0.9785	0.0204	1.586	0.9279		1.586	0.7493	0.0841	1.586	0.7028
	1.588	0.7715	0	1.588	0.8686		1.588	0.9785	0.0208	1.588	0.9345		1.588	0.7466	0.0806	1.588	0.7005
	1.59	0.7675	0	1.59	0.8644		1.59	0.9774	0.0225	1.59	0.9408		1.59	0.7447	0.0779	1.59	0.6988
	1.592	0.7603	0	1.592	0.8601		1.592	0.9756	0.0241	1.592	0.9468		1.592	0.7447	0.0761	1.592	0.6982
	1.594	0.7535	0	1.594	0.8558		1.594	0.9736	0.0256	1.594	0.9524		1.594	0.7456	0.074	1.594	0.6975
	1.596	0.7489	0	1.596	0.8514		1.596	0.9702	0.0281	1.596	0.9573		1.596	0.7481	0.0725	1.596	0.6977
	1.598	0.7425	0	1.598	0.8474		1.598	0.9674	0.0302	1.598	0.9627		1.598	0.7517	0.0725	1.598	0.6984
	1.6	0.7373	0	1.6	0.8436		1.6	0.9652	0.0318	1.6	0.9676		1.6	0.7579	0.0746	1.6	0.6991
	1.602	0.7321	0	1.602	0.8392		1.602	0.9618	0.0346	1.602	0.9724		1.602	0.7636	0.0774	1.602	0.7008
	1.604	0.7253	0	1.604	0.8352		1.604	0.9591	0.0369	1.604	0.9769		1.604	0.7739	0.0815	1.604	0.703
	1.606	0.7205	0	1.606	0.8313		1.606	0.9558	0.0395	1.606	0.9809		1.606	0.7839	0.086	1.606	0.7055
	1.608	0.7139	0	1.608	0.8275		1.608	0.9523	0.0424	1.608	0.9848		1.608	0.7967	0.0916	1.608	0.7087
	1.61	0.7129	0	1.61	0.8235		1.61	0.9493	0.0448	1.61	0.988		1.61	0.8103	0.0968	1.61	0.7122
	1.612	0.7114	0	1.612	0.82		1.612	0.9463	0.0474	1.612	0.991		1.612	0.8261	0.1014	1.612	0.7158
	1.614	0.7087	0	1.614	0.8168		1.614	0.9422	0.0511	1.614	0.9936		1.614	0.8415	0.1045	1.614	0.7204
	1.616	0.7045	0	1.616	0.8136		1.616	0.9411	0.0519	1.616	0.9959		1.616	0.857	0.1044	1.616	0.7252
	1.618	0.7002	0	1.618	0.8102		1.618	0.9385	0.054	1.618	0.9976		1.618	0.8725	0.1026	1.618	0.7305
	1.62	0.6985	0	1.62	0.8067		1.62	0.9362	0.0557	1.62	0.9991		1.62	0.8858	0.0981	1.62	0.7367
	1.622	0.6931	0	1.622	0.8034		1.622	0.9332	0.0577	1.622	1		1.622	0.8997	0.0897	1.622	0.743
	1.624	0.6931	0	1.624	0.8002		1.624	0.9305	0.0594	1.624	1.0001		1.624	0.9109	0.0811	1.624	0.7501
	1.626	0.6964	0	1.626	0.797		1.626	0.9277	0.061	1.626	1		1.626	0.9218	0.0718	1.626	0.7572
	1.628	0.6934	0	1.628	0.7939		1.628	0.9246	0.0628	1.628	0.9993		1.628	0.9328	0.0633	1.628	0.7649
	1.63	0.6907	0	1.63	0.7911		1.63	0.9218	0.0637	1.63	0.9977		1.63	0.9425	0.0564	1.63	0.7726
	1.632	0.686	0	1.632	0.7886		1.632	0.9195	0.0646	1.632	0.9962		1.632	0.9518	0.0504	1.632	0.7804
	1.634	0.6832	0	1.634	0.7859		1.634	0.9157	0.067	1.634	0.9941		1.634	0.9595	0.0466	1.634	0.7886
	1.636	0.6883	0	1.636	0.7834		1.636	0.9142	0.0666	1.636	0.9916		1.636	0.9653	0.045	1.636	0.7971
	1.638	0.6906	0	1.638	0.7807		1.638	0.9116	0.0662	1.638	0.9887		1.638	0.97	0.0441	1.638	0.806
	1.64	0.6923	0	1.64	0.779		1.64	0.9097	0.0674	1.64	0.9853		1.64	0.9732	0.0439	1.64	0.8148
	1.642	0.686	0	1.642	0.7768		1.642	0.9067	0.0686	1.642	0.9814		1.642	0.9747	0.0436	1.642	0.8237
	1.644	0.6934	0	1.644	0.7751		1.644	0.9043	0.0686	1.644	0.9773		1.644	0.9744	0.0443	1.644	0.833
	1.646	0.7007	0	1.646	0.7727		1.646	0.9011	0.0697	1.646	0.9728		1.646	0.9737	0.0456	1.646	0.8422
	1.648	0.7021	0	1.648	0.7716		1.648	0.8989	0.0706	1.648	0.9683		1.648	0.9733	0.0462	1.648	0.8516
	1.65	0.7046	0	1.65	0.7695		1.65	0.896	0.0707	1.65	0.9637		1.65	0.9717	0.0491	1.65	0.8609
	1.652	0.7087	0	1.652	0.7684		1.652	0.8967	0.0708	1.652	0.9582		1.652	0.9706	0.051	1.652	0.8701
	1.654	0.7122	0	1.654	0.7671		1.654	0.8972	0.0708	1.654	0.9533		1.654	0.969	0.0537	1.654	0.8794
	1.656	0.7158	0	1.656	0.7661		1.656	0.8972	0.0714	1.656	0.9475		1.656	0.9672	0.0567	1.656	0.8886
	1.658	0.718	0	1.658	0.765		1.658	0.8963	0.0732	1.658	0.9415		1.658	0.9658	0.0589	1.658	0.8983
	1.66	0.7212	0	1.66	0.7645		1.66	0.8965	0.0729	1.66	0.9354		1.66	0.9642	0.0608	1.66	0.9073
	1.662	0.7271	0	1.662	0.7634		1.662	0.8907	0.0815	1.662	0.9291		1.662	0.9629	0.0616	1.662	0.9158
	1.664	0.733	0	1.664	0.7631		1.664	0.8972	0.0742	1.664	0.9228		1.664	0.9613	0.0627	1.664	0.9243
	1.666	0.7364	0	1.666	0.7624		1.666	0.8984	0.0747	1.666	0.9165		1.666	0.9589	0.0643	1.666	0.9329
	1.668	0.7412	0	1.668	0.762		1.668	0.8996	0.0754	1.668	0.9104		1.668	0.9568	0.0647	1.668	0.9414
	1.67	0.7501	0	1.67	0.7619		1.67	0.9016	0.0755	1.67	0.9035		1.67	0.9545	0.064	1.67	0.9493
	1.672	0.7615	0	1.672	0.7621		1.672	0.9039	0.0755	1.672	0.8969		1.672	0.951	0.0639	1.672	0.9566
	1.674	0.7669	0	1.674	0.7621		1.674	0.906	0.0752	1.674	0.89		1.674	0.9478	0.062	1.674	0.9635
	1.676	0.7721	0	1.676	0.7621		1.676	0.907	0.0733	1.676	0.8834		1.676	0.9445	0.0602	1.676	0.97
	1.678	0.7826	0	1.678	0.7632		1.678	0.9089	0.0724	1.678	0.8762		1.678	0.9413	0.0579	1.678	0.9762
	1.68	0.7886	0	1.68	0.7635		1.68	0.9128	0.0725	1.68	0.8694		1.68	0.938	0.0552	1.68	0.9821
	1.682	0.7959	0	1.682	0.7642		1.682	0.9151	0.0718	1.682	0.8626		1.682	0.9344	0.0528	1.682	0.9872
	1.684	0.8026	0	1.684	0.7653		1.684	0.9172	0.071	1.684	0.8556		1.684	0.9321	0.0504	1.684	0.9918
	1.686	0.8105	0	1.686	0.7662		1.686	0.92	0.069	1.686	0.8488		1.686	0.9296	0.048	1.686	0.9958
	1.688	0.8207	0	1.688	0.7678		1.688	0.9226	0.0672	1.688	0.8417		1.688	0.9281	0.0438	1.688	0.9992
	1.69	0.8323	0	1.69	0.769		1.69	0.9255	0.0647	1.69	0.8348		1.69	0.9273	0.0411	1.69	1.0024
	1.692	0.8426	0	1.692	0.7707		1.692	0.928	0.0626	1.692	0.8277		1.692	0.9266	0.0379	1.692	1.0043
	1.694	0.8465	0	1.694	0.7724		1.694	0.9308	0.0601	1.694	0.8206		1.694	0.9263	0.0353	1.694	1.005
	1.696	0.8537	0	1.696	0.774		1.696	0.9336	0.0577	1.696	0.8138		1.696	0.926	0.0335	1.696	1.005
	1.698	0.8688	0	1.698	0.7762		1.698	0.9363	0.0553	1.698	0.8074		1.698	0.9273	0.0307	1.698	1.0043
	1.7	0.8743	0	1.7	0.7783		1.7	0.9384	0.0534	1.7	0.8007		1.7	0.9288	0.0279	1.7	1.0031
	1.702	0.8791	0	1.702	0.7803		1.702	0.9407	0.0514	1.702	0.7943		1.702	0.9309	0.0255	1.702	1.0005
	1.704	0.8768	0	1.704	0.7825		1.704	0.943	0.0495	1.704	0.7882		1.704	0.9335	0.0231	1.704	0.9973
	1.706	0.8909	0	1.706	0.7852		1.706	0.9452	0.0475	1.706	0.7824		1.706	0.9367	0.0213	1.706	0.9933
	1.708	0.9009	0	1.708	0.7872		1.708	0.9477	0.0453	1.708	0.7767		1.708	0.9394	0.0199	1.708	0.9887
	1.71	0.9046	0	1.71	0.7897		1.71	0.9505	0.0429	1.71	0.7707		1.71	0.9436	0.0182	1.71	0.9837
	1.712	0.9068	0	1.712	0.7926		1.712	0.9524	0.0412	1.712	0.7657		1.712	0.9477	0.0165	1.712	0.978
	1.714	0.9072	0	1.714	0.7952		1.714	0.9549	0.0391	1.714	0.7601		1.714	0.9523	0.015	1.714	0.9716
	1.716	0.9133	0	1.716	0.7984		1.716	0.9573	0.037	1.716	0.7547		1.716	0.9572	0.0137	1.716	0.9651
	1.718	0.9137	0	1.718	0.8015		1.718	0.9591	0.0354	1.718	0.7497		1.718	0.9613	0.013	1.718	0.9584
	1.72	0.9161	0	1.72	0.8049		1.72	0.9622	0.0327	1.72	0.7448		1.72	0.966	0.0121	1.72	0.951
	1.722	0.9183	0	1.722	0.8084		1.722	0.9643	0.0309	1.722	0.7406		1.722	0.9701	0.0112	1.722	0.9436
	1.724	0.9155	0	1.724	0.8111		1.724	0.9667	0.0289	1.724	0.7365		1.724	0.9736	0.0104	1.724	0.9352
	1.726	0.9161	0	1.726	0.8147		1.726	0.9686	0.0272	1.726	0.7331		1.726	0.9776	0.01	1.726	0.9265
	1.728	0.9164	0	1.728	0.8183		1.728	0.9709	0.0253	1.728	0.7295		1.728	0.9805	0.0099	1.728	0.918
	1.73	0.9173	0	1.73	0.8218		1.73	0.9732	0.0232	1.73	0.7264		1.73	0.9834	0.0091	1.73	0.9094
	1.732	0.9182	0	1.732	0.8256		1.732	0.9749	0.0218	1.732	0.7235		1.732	0.9856	0.0093	1.732	0.9008
	1.734	0.9171	0	1.734	0.8293		1.734	0.9774	0.0196	1.734	0.7209		1.734	0.9868	0.0101	1.734	0.8914
	1.736	0.9169	0	1.736	0.8332		1.736	0.9795	0.0179	1.736	0.7185		1.736	0.9879	0.0113	1.736	0.8822
	1.738	0.9173	0	1.738	0.837		1.738	0.982	0.016	1.738	0.7167		1.738	0.988	0.0135	1.738	0.8727
	1.74	0.9186	0	1.74	0.8408		1.74	0.9838	0.0145	1.74	0.7154		1.74	0.9869	0.017	1.74	0.8636
	1.742	0.9179	0	1.742	0.8445		1.742	0.985	0.0135	1.742	0.7138		1.742	0.9851	0.0215	1.742	0.8544
	1.744	0.9189	0	1.744	0.849		1.744	0.9853	0.0134	1.744	0.7128		1.744	0.9825	0.0267	1.744	0.845
	1.746	0.917	0	1.746	0.8535		1.746	0.983	0.0151	1.746	0.7124		1.746	0.9799	0.032	1.746	0.8354
	1.748	0.9158	0	1.748	0.8572		1.748	0.9781	0.0191	1.748	0.7112		1.748	0.9758	0.0394	1.748	0.8264
	1.75	0.9142	0	1.75	0.8612		1.75	0.971	0.0252	1.75	0.7112		1.75	0.9709	0.047	1.75	0.8175
	1.752	0.9154	0	1.752	0.8662		1.752	0.9594	0.0349	1.752	0.7124		1.752	0.9647	0.0545	1.752	0.8084
	1.754	0.914	0	1.754	0.87		1.754	0.9454	0.0414	1.754	0.713		1.754	0.9556	0.0628	1.754	0.8001
	1.756	0.9122	0	1.756	0.8741		1.756	0.9234	0.0468	1.756	0.714		1.756	0.9458	0.0691	1.756	0.7915
	1.758	0.9125	0	1.758	0.8784		1.758	0.8982	0.0483	1.758	0.7154		1.758	0.9341	0.0741	1.758	0.7831
	1.76	0.9117	0	1.76	0.8828		1.76	0.8723	0.0496	1.76	0.7167		1.76	0.9208	0.0794	1.76	0.775
	1.762	0.9106	0	1.762	0.887		1.762	0.8459	0.0524	1.762	0.7185		1.762	0.9067	0.082	1.762	0.7673
	1.764	0.9107	0	1.764	0.8915		1.764	0.8223	0.0551	1.764	0.7211		1.764	0.8924	0.0843	1.764	0.7598
	1.766	0.911	0	1.766	0.8958		1.766	0.8002	0.0567	1.766	0.7237		1.766	0.8769	0.0851	1.766	0.7526
	1.768	0.9095	0	1.768	0.9002		1.768	0.7791	0.0583	1.768	0.7266		1.768	0.8611	0.0863	1.768	0.7455
	1.77	0.9086	0	1.77	0.9046		1.77	0.7606	0.0609	1.77	0.7298		1.77	0.8463	0.0853	1.77	0.7388
	1.772	0.9105	0	1.772	0.9086		1.772	0.7426	0.0637	1.772	0.7332		1.772	0.8319	0.0846	1.772	0.7328
	1.774	0.9095	0	1.774	0.9128		1.774	0.727	0.0666	1.774	0.7365		1.774	0.8184	0.0825	1.774	0.7273
	1.776	0.9089	0	1.776	0.9169		1.776	0.7145	0.0678	1.776	0.7406		1.776	0.8055	0.0812	1.776	0.7224
	1.778	0.907	0	1.778	0.9208		1.778	0.7042	0.068	1.778	0.7447		1.778	0.7938	0.0798	1.778	0.7172
	1.78	0.9051	0	1.78	0.9246		1.78	0.6938	0.0675	1.78	0.7493		1.78	0.7828	0.0794	1.78	0.7129
	1.782	0.9028	0	1.782	0.9286		1.782	0.6857	0.0681	1.782	0.7539		1.782	0.7745	0.0778	1.782	0.709
	1.784	0.8977	0	1.784	0.9326		1.784	0.6787	0.0695	1.784	0.7587		1.784	0.7663	0.0775	1.784	0.7059
	1.786	0.8992	0	1.786	0.9364		1.786	0.6741	0.0706	1.786	0.7643		1.786	0.7603	0.0759	1.786	0.7032
	1.788	0.9038	0	1.788	0.9402		1.788	0.6715	0.0721	1.788	0.7696		1.788	0.7546	0.0749	1.788	0.7006
	1.79	0.9062	0	1.79	0.9438		1.79	0.6704	0.0721	1.79	0.7753		1.79	0.7504	0.0737	1.79	0.6989
	1.792	0.9041	0	1.792	0.9475		1.792	0.6711	0.0735	1.792	0.7808		1.792	0.7476	0.0722	1.792	0.6981
	1.794	0.9053	0	1.794	0.9511		1.794	0.6727	0.0749	1.794	0.7869		1.794	0.7452	0.071	1.794	0.6976
	1.796	0.9034	0	1.796	0.9546		1.796	0.6767	0.0763	1.796	0.7928		1.796	0.7455	0.0688	1.796	0.6976
	1.798	0.8995	0	1.798	0.9577		1.798	0.681	0.0772	1.798	0.7991		1.798	0.7477	0.0656	1.798	0.6981
	1.8	0.9011	0	1.8	0.9608		1.8	0.688	0.0786	1.8	0.8057		1.8	0.7507	0.063	1.8	0.6988
	1.802	0.9031	0	1.802	0.9642		1.802	0.6964	0.081	1.802	0.8123		1.802	0.7549	0.0594	1.802	0.7006
	1.804	0.9023	0	1.804	0.9671		1.804	0.7058	0.0826	1.804	0.8192		1.804	0.7612	0.0541	1.804	0.7031
	1.806	0.9013	0	1.806	0.9702		1.806	0.7172	0.0854	1.806	0.8257		1.806	0.769	0.0483	1.806	0.7059
	1.808	0.8995	0	1.808	0.9728		1.808	0.7294	0.0869	1.808	0.8318		1.808	0.7783	0.0418	1.808	0.7085
	1.81	0.9011	0	1.81	0.9754		1.81	0.7439	0.0888	1.81	0.8391		1.81	0.7903	0.0357	1.81	0.7116
	1.812	0.8991	0	1.812	0.9777		1.812	0.7596	0.0888	1.812	0.8463		1.812	0.8016	0.0312	1.812	0.7155
	1.814	0.8999	0	1.814	0.98		1.814	0.7786	0.0885	1.814	0.8534		1.814	0.8156	0.0285	1.814	0.7204
	1.816	0.897	0	1.816	0.9823		1.816	0.7978	0.0884	1.816	0.8606		1.816	0.8298	0.0276	1.816	0.7252
	1.818	0.8981	0	1.818	0.9842		1.818	0.8195	0.0891	1.818	0.8676		1.818	0.8454	0.029	1.818	0.7309
	1.82	0.9005	0	1.82	0.9862		1.82	0.8423	0.0884	1.82	0.8746		1.82	0.8618	0.0333	1.82	0.737
	1.822	0.8997	0	1.822	0.9878		1.822	0.8657	0.0879	1.822	0.8814		1.822	0.8781	0.0383	1.822	0.7432
	1.824	0.8967	0	1.824	0.9891		1.824	0.8899	0.0863	1.824	0.8884		1.824	0.8957	0.0427	1.824	0.7501
	1.826	0.8978	0	1.826	0.9902		1.826	0.9102	0.0778	1.826	0.8952		1.826	0.9118	0.0468	1.826	0.7567
	1.828	0.8988	0	1.828	0.9912		1.828	0.9279	0.0626	1.828	0.9016		1.828	0.9277	0.0485	1.828	0.7641
	1.83	0.8989	0	1.83	0.9918		1.83	0.9432	0.0499	1.83	0.9086		1.83	0.9415	0.0487	1.83	0.7714
	1.832	0.8991	0	1.832	0.9923		1.832	0.9561	0.0387	1.832	0.915		1.832	0.9531	0.0463	1.832	0.7795
	1.834	0.8987	0	1.834	0.9928		1.834	0.966	0.0306	1.834	0.9215		1.834	0.9615	0.0431	1.834	0.7879
	1.836	0.8976	0	1.836	0.993		1.836	0.9723	0.0257	1.836	0.928		1.836	0.9677	0.0401	1.836	0.7966
	1.838	0.8962	0	1.838	0.9932		1.838	0.9749	0.0236	1.838	0.9343		1.838	0.9727	0.0374	1.838	0.8053
	1.84	0.8962	0	1.84	0.993		1.84	0.975	0.0234	1.84	0.9407		1.84	0.9758	0.0357	1.84	0.8143
	1.842	0.8982	0	1.842	0.9925		1.842	0.9738	0.0243	1.842	0.9469		1.842	0.9774	0.034	1.842	0.8236
	1.844	0.8999	0	1.844	0.992		1.844	0.9707	0.0268	1.844	0.9527		1.844	0.9781	0.0331	1.844	0.8329
	1.846	0.8932	0	1.846	0.9913		1.846	0.9671	0.0296	1.846	0.9578		1.846	0.9784	0.0323	1.846	0.8423
	1.848	0.8918	0	1.848	0.9902		1.848	0.9634	0.0324	1.848	0.9631		1.848	0.9781	0.0323	1.848	0.8518
	1.85	0.8906	0	1.85	0.989		1.85	0.9595	0.0358	1.85	0.9676		1.85	0.9772	0.0331	1.85	0.8611
	1.852	0.8893	0	1.852	0.9875		1.852	0.9556	0.039	1.852	0.9723		1.852	0.9758	0.0342	1.852	0.8704
	1.854	0.9001	0	1.854	0.9859		1.854	0.9525	0.0414	1.854	0.9769		1.854	0.9737	0.0359	1.854	0.8796
	1.856	0.9007	0	1.856	0.9839		1.856	0.9497	0.0439	1.856	0.9809		1.856	0.9709	0.0386	1.856	0.8889
	1.858	0.9026	0	1.858	0.9823		1.858	0.9479	0.0455	1.858	0.9847		1.858	0.9686	0.0402	1.858	0.898
	1.86	0.8996	0	1.86	0.9801		1.86	0.9463	0.0469	1.86	0.9879		1.86	0.9655	0.0427	1.86	0.907
	1.862	0.8992	0	1.862	0.9778		1.862	0.944	0.0488	1.862	0.9907		1.862	0.9622	0.0455	1.862	0.9156
	1.864	0.9	0	1.864	0.9755		1.864	0.9431	0.0498	1.864	0.9933		1.864	0.9581	0.0488	1.864	0.9241
	1.866	0.8961	0	1.866	0.973		1.866	0.9427	0.0503	1.866	0.9956		1.866	0.9544	0.0515	1.866	0.9327
	1.868	0.9018	0	1.868	0.9704		1.868	0.9429	0.0503	1.868	0.9976		1.868	0.9504	0.0543	1.868	0.9414
	1.87	0.9016	0	1.87	0.9675		1.87	0.9427	0.0509	1.87	0.9994		1.87	0.9462	0.0573	1.87	0.9492
	1.872	0.9011	0	1.872	0.9643		1.872	0.9433	0.0507	1.872	1.0003		1.872	0.9425	0.06	1.872	0.9563
	1.874	0.9023	0	1.874	0.961		1.874	0.9441	0.0505	1.874	1.0004		1.874	0.9393	0.063	1.874	0.9634
	1.876	0.9036	0	1.876	0.9578		1.876	0.946	0.0493	1.876	1.0003		1.876	0.9353	0.0655	1.876	0.9701
	1.878	0.9054	0	1.878	0.9546		1.878	0.9469	0.0489	1.878	0.9992		1.878	0.9319	0.0681	1.878	0.9764
	1.88	0.9057	0	1.88	0.951		1.88	0.9475	0.0489	1.88	0.9976		1.88	0.9279	0.0712	1.88	0.982
	1.882	0.9043	0	1.882	0.9473		1.882	0.9482	0.0488	1.882	0.9961		1.882	0.9253	0.0734	1.882	0.9871
	1.884	0.904	0	1.884	0.9437		1.884	0.9496	0.0483	1.884	0.9939		1.884	0.9223	0.0757	1.884	0.9919
	1.886	0.9019	0	1.886	0.9398		1.886	0.9504	0.0482	1.886	0.9913		1.886	0.92	0.0779	1.886	0.9963
	1.888	0.9024	0	1.888	0.936		1.888	0.9515	0.0481	1.888	0.9885		1.888	0.9177	0.0808	1.888	0.9996
	1.89	0.9026	0	1.89	0.9322		1.89	0.9519	0.0479	1.89	0.9853		1.89	0.9163	0.0821	1.89	1.0026
	1.892	0.8992	0	1.892	0.9282		1.892	0.9526	0.0477	1.892	0.9817		1.892	0.9149	0.0845	1.892	1.0041
	1.894	0.8936	0	1.894	0.9242		1.894	0.9536	0.0475	1.894	0.9777		1.894	0.9136	0.0864	1.894	1.0051
	1.896	0.8946	0	1.896	0.9202		1.896	0.9542	0.0471	1.896	0.9732		1.896	0.9132	0.0873	1.896	1.0052
	1.898	0.8997	0	1.898	0.9165		1.898	0.9548	0.0469	1.898	0.9685		1.898	0.9133	0.0882	1.898	1.0043
	1.9	0.9058	0	1.9	0.9121		1.9	0.9561	0.0462	1.9	0.9637		1.9	0.913	0.0886	1.9	1.0029
	1.902	0.9049	0	1.902	0.9079		1.902	0.957	0.0458	1.902	0.9582		1.902	0.9127	0.0903	1.902	1.0005
	1.904	0.9059	0	1.904	0.9039		1.904	0.9581	0.0451	1.904	0.9532		1.904	0.9141	0.0911	1.904	0.9972
	1.906	0.9069	0	1.906	0.8996		1.906	0.9582	0.0442	1.906	0.9473		1.906	0.9154	0.0909	1.906	0.993
	1.908	0.9092	0	1.908	0.8954		1.908	0.9562	0.0431	1.908	0.9416		1.908	0.9173	0.0917	1.908	0.9885
	1.91	0.9079	0	1.91	0.8913		1.91	0.9614	0.0425	1.91	0.9355		1.91	0.919	0.0914	1.91	0.9837
	1.912	0.9088	0	1.912	0.8869		1.912	0.9634	0.0417	1.912	0.929		1.912	0.9211	0.0912	1.912	0.978
	1.914	0.9068	0	1.914	0.8824		1.914	0.9639	0.0412	1.914	0.9223		1.914	0.9228	0.0908	1.914	0.9717
	1.916	0.907	0	1.916	0.878		1.916	0.9651	0.0406	1.916	0.9162		1.916	0.9245	0.0906	1.916	0.9651
	1.918	0.9069	0	1.918	0.8736		1.918	0.9665	0.0397	1.918	0.9101		1.918	0.9279	0.0892	1.918	0.9583
	1.92	0.9071	0	1.92	0.8693		1.92	0.9681	0.0387	1.92	0.9029		1.92	0.9308	0.0877	1.92	0.9508
	1.922	0.9068	0	1.922	0.8649		1.922	0.9698	0.0375	1.922	0.8958		1.922	0.9337	0.0866	1.922	0.9434
	1.924	0.9064	0	1.924	0.8609		1.924	0.9717	0.0359	1.924	0.8894		1.924	0.9366	0.0847	1.924	0.935
	1.926	0.9033	0	1.926	0.8568		1.926	0.9725	0.0353	1.926	0.8823		1.926	0.9391	0.0827	1.926	0.9263
	1.928	0.9018	0	1.928	0.8528		1.928	0.9742	0.0342	1.928	0.875		1.928	0.9425	0.0801	1.928	0.9178
	1.93	0.9017	0	1.93	0.8489		1.93	0.9757	0.0324	1.93	0.8683		1.93	0.945	0.0778	1.93	0.9095
	1.932	0.8998	0	1.932	0.845		1.932	0.9767	0.0314	1.932	0.8612		1.932	0.9476	0.075	1.932	0.9009
	1.934	0.8983	0	1.934	0.8409		1.934	0.9781	0.0303	1.934	0.8543		1.934	0.9502	0.0726	1.934	0.8917
	1.936	0.8975	0	1.936	0.837		1.936	0.9799	0.0286	1.936	0.8468		1.936	0.9523	0.0703	1.936	0.8823
	1.938	0.9002	0	1.938	0.8332		1.938	0.9816	0.0274	1.938	0.8401		1.938	0.9548	0.0676	1.938	0.8731
	1.94	0.8968	0	1.94	0.8292		1.94	0.9833	0.0256	1.94	0.8334		1.94	0.9571	0.0652	1.94	0.8636
	1.942	0.8933	0	1.942	0.8255		1.942	0.9848	0.0243	1.942	0.8268		1.942	0.9591	0.0627	1.942	0.8541
	1.944	0.8931	0	1.944	0.8216		1.944	0.9858	0.0234	1.944	0.8199		1.944	0.9606	0.0609	1.944	0.8445
	1.946	0.8895	0	1.946	0.8177		1.946	0.9866	0.0227	1.946	0.8132		1.946	0.9627	0.0589	1.946	0.8351
	1.948	0.8866	0	1.948	0.8133		1.948	0.9872	0.022	1.948	0.8063		1.948	0.9637	0.0581	1.948	0.826
	1.95	0.8816	0	1.95	0.8103		1.95	0.9872	0.0221	1.95	0.7998		1.95	0.9637	0.0562	1.95	0.8172
	1.952	0.8751	0	1.952	0.8068		1.952	0.9868	0.022	1.952	0.7936		1.952	0.9599	0.0516	1.952	0.8085
	1.954	0.8709	0	1.954	0.8036		1.954	0.9867	0.0228	1.954	0.7873		1.954	0.9538	0.0484	1.954	0.7995
	1.956	0.8675	0	1.956	0.8001		1.956	0.9853	0.0254	1.956	0.7811		1.956	0.9455	0.049	1.956	0.7907
	1.958	0.8573	0	1.958	0.7971		1.958	0.9836	0.028	1.958	0.7754		1.958	0.9366	0.0539	1.958	0.7824
	1.96	0.8449	0	1.96	0.7942		1.96	0.981	0.0308	1.96	0.7697		1.96	0.9272	0.0622	1.96	0.7744
	1.962	0.8476	0	1.962	0.7916		1.962	0.9758	0.0344	1.962	0.7645		1.962	0.9183	0.0712	1.962	0.7664
	1.964	0.8445	0	1.964	0.7885		1.964	0.968	0.0382	1.964	0.759		1.964	0.9098	0.0799	1.964	0.7585
	1.966	0.8384	0	1.966	0.786		1.966	0.9585	0.0414	1.966	0.7541		1.966	0.9002	0.0889	1.966	0.7511
	1.968	0.8322	0	1.968	0.7833		1.968	0.9454	0.0406	1.968	0.7494		1.968	0.893	0.0958	1.968	0.745
	1.97	0.8261	0	1.97	0.7816		1.97	0.9302	0.0398	1.97	0.7455		1.97	0.8868	0.1016	1.97	0.7384
	1.972	0.8222	0	1.972	0.7788		1.972	0.915	0.0397	1.972	0.7409		1.972	0.8791	0.108	1.972	0.7322
	1.974	0.8159	0	1.974	0.7767		1.974	0.9005	0.0387	1.974	0.7368		1.974	0.8716	0.1142	1.974	0.726
	1.976	0.8106	0	1.976	0.7749		1.976	0.8869	0.0398	1.976	0.7334		1.976	0.8645	0.1198	1.976	0.7213
	1.978	0.8047	0	1.978	0.7732		1.978	0.874	0.042	1.978	0.7302		1.978	0.8577	0.1249	1.978	0.7164
	1.98	0.7992	0	1.98	0.7711		1.98	0.8611	0.0446	1.98	0.7267		1.98	0.8509	0.1292	1.98	0.7123
	1.982	0.7917	0	1.982	0.7699		1.982	0.8494	0.0473	1.982	0.724		1.982	0.8448	0.1317	1.982	0.7083
	1.984	0.7901	0	1.984	0.7683		1.984	0.8392	0.0479	1.984	0.7212		1.984	0.8376	0.1315	1.984	0.7048
	1.986	0.7872	0	1.986	0.7669		1.986	0.8317	0.0502	1.986	0.7192		1.986	0.831	0.1268	1.986	0.7025
	1.988	0.7838	0	1.988	0.7654		1.988	0.8254	0.0524	1.988	0.7175		1.988	0.823	0.1191	1.988	0.7002
	1.99	0.7801	0	1.99	0.7644		1.99	0.8194	0.0536	1.99	0.7155		1.99	0.8154	0.1104	1.99	0.6986
	1.992	0.777	0	1.992	0.7633		1.992	0.8154	0.0561	1.992	0.7136		1.992	0.8085	0.101	1.992	0.6976
	1.994	0.7747	0	1.994	0.7626		1.994	0.8137	0.0574	1.994	0.713		1.994	0.8029	0.0912	1.994	0.6976
	1.996	0.774	0	1.996	0.7612		1.996	0.8101	0.0594	1.996	0.7125		1.996	0.7987	0.0812	1.996	0.6979
	1.998	0.771	0	1.998	0.7627		1.998	0.8133	0.0582	1.998	0.7129		1.998	0.7959	0.0735	1.998	0.6978

## Sheet: Fig. 4e
Fig. 4e
	theta	theta	t/R, vol=low	t/R, vol=mid	t/R, vol=high
	rad	pi
	0	0	0.0133928	0.0106863	0.012809
	0.0352988	0.011236	0.0136111	0.010511	0.0126209
	0.0705976	0.0224719	0.0140955	0.0103278	0.0125832
	0.105896	0.0337079	0.0142708	0.0103869	0.0125606
	0.141195	0.0449438	0.0142375	0.0104958	0.0128115
	0.176494	0.0561798	0.0144631	0.0110831	0.0134945
	0.211793	0.0674157	0.0142508	0.0120765	0.0142859
	0.247092	0.0786517	0.0144597	0.0131236	0.0156826
	0.28239	0.0898876	0.0148307	0.0141151	0.0168796
	0.317689	0.101124	0.0150407	0.0152198	0.0181302
	0.352988	0.11236	0.015111	0.015943	0.0194059
	0.388287	0.123596	0.0157105	0.0161459	0.0199576
	0.423586	0.134831	0.0157129	0.0163519	0.0204861
	0.458884	0.146067	0.015624	0.0155401	0.0198476
	0.494183	0.157303	0.0157162	0.0143916	0.0186642
	0.529482	0.168539	0.0152543	0.012861	0.017042
	0.564781	0.179775	0.0151308	0.0114608	0.0153145
	0.600079	0.191011	0.014901	0.0104218	0.0142681
	0.635378	0.202247	0.0144275	0.00953952	0.0133179
	0.670677	0.213483	0.0144029	0.00943024	0.0129857
	0.705976	0.224719	0.0140667	0.00950547	0.01257
	0.741275	0.235955	0.0134689	0.0100892	0.0125137
	0.776573	0.247191	0.0135044	0.0109632	0.0126693
	0.811872	0.258427	0.0129972	0.0115576	0.0130422
	0.847171	0.269663	0.0129809	0.0115572	0.0134878
	0.88247	0.280899	0.0130692	0.0114518	0.0136615
	0.917769	0.292135	0.0133124	0.0112396	0.0138864
	0.953067	0.303371	0.0134891	0.0111233	0.0137747
	0.988366	0.314607	0.0132676	0.0117602	0.0137941
	1.02367	0.325843	0.0135846	0.0118911	0.0135898
	1.05896	0.337079	0.0138579	0.0118289	0.0133774
	1.09426	0.348315	0.013788	0.0120515	0.0131784
	1.12956	0.359551	0.0140121	0.0120548	0.0128807
	1.16486	0.370787	0.0142007	0.0118994	0.0127852
	1.20016	0.382022	0.0139764	0.0118816	0.0125754
	1.23546	0.393258	0.0139584	0.0117044	0.0122393
	1.27076	0.404494	0.0143284	0.0111962	0.0121994
	1.30606	0.41573	0.0142366	0.0120409	0.0125146
	1.34135	0.426966	0.0142131	0.0130262	0.0133504
	1.37665	0.438202	0.014271	0.0138484	0.0147435
	1.41195	0.449438	0.014062	0.0149889	0.0163005
	1.44725	0.460674	0.0141378	0.0153862	0.0179791
	1.48255	0.47191	0.0141668	0.0155722	0.019184
	1.51785	0.483146	0.0143898	0.0158555	0.0199095
	1.55315	0.494382	0.0145022	0.0153187	0.0200238
	1.58845	0.505618	0.0142109	0.0147005	0.0194972
	1.62374	0.516854	0.0141462	0.0139742	0.0183294
	1.65904	0.52809	0.0139549	0.0130712	0.0168183
	1.69434	0.539326	0.0139478	0.0125273	0.0152007
	1.72964	0.550562	0.0142473	0.0118542	0.0136812
	1.76494	0.561798	0.0137931	0.0113221	0.0126063
	1.80024	0.573034	0.0135362	0.010842	0.0118064
	1.83554	0.58427	0.0133864	0.0106069	0.0115265
	1.87084	0.595506	0.013421	0.0106235	0.0117598
	1.90613	0.606742	0.0134149	0.0109834	0.01209
	1.94143	0.617978	0.0138108	0.0111009	0.0126563
	1.97673	0.629213	0.0138862	0.0112474	0.0130442
	2.01203	0.640449	0.0132088	0.0114798	0.0129702
	2.04733	0.651685	0.0136648	0.0113207	0.0133032
	2.08263	0.662921	0.0136183	0.0116809	0.0134413
	2.11793	0.674157	0.0129222	0.0117903	0.0134508
	2.15323	0.685393	0.0134072	0.011774	0.0135498
	2.18853	0.696629	0.0135782	0.0120537	0.0130223
	2.22382	0.707865	0.0130037	0.0113538	0.0127883
	2.25912	0.719101	0.0134005	0.0110621	0.0127898
	2.29442	0.730337	0.0131194	0.0107928	0.0123437
	2.32972	0.741573	0.0125578	0.0103145	0.0120193
	2.36502	0.752809	0.0129335	0.0100388	0.0115085
	2.40032	0.764045	0.0132226	0.00979139	0.0111692
	2.43562	0.775281	0.0135601	0.0101387	0.0117634
	2.47092	0.786517	0.0142875	0.0106254	0.0131321
	2.50621	0.797753	0.0147556	0.0121695	0.0150009
	2.54151	0.808989	0.0150636	0.0134911	0.0169232
	2.57681	0.820225	0.015324	0.0142677	0.0188295
	2.61211	0.831461	0.014945	0.0154035	0.020228
	2.64741	0.842697	0.0149137	0.0156348	0.0210312
	2.68271	0.853933	0.0148127	0.015725	0.0210278
	2.71801	0.865169	0.0146294	0.0155716	0.0200702
	2.75331	0.876404	0.0145419	0.0148622	0.0185655
	2.7886	0.88764	0.0143733	0.0142302	0.0164952
	2.8239	0.898876	0.0140577	0.0131517	0.0146132
	2.8592	0.910112	0.0139356	0.0122672	0.0128848
	2.8945	0.921348	0.0137613	0.0111234	0.0115692
	2.9298	0.932584	0.0134646	0.0100748	0.0112501
	2.9651	0.94382	0.0132326	0.00974075	0.0112438
	3.0004	0.955056	0.0129804	0.00943919	0.0117084
	3.0357	0.966292	0.0128815	0.00986878	0.0123208
	3.071	0.977528	0.0125876	0.0105715	0.0128333
	3.10629	0.988764	0.012681	0.0109278	0.0133137
	3.14159	1	0.01263	0.0109963	0.0135019
	3.17689	1.01124	0.0131651	0.0108903	0.0134472
	3.21219	1.02247	0.0135054	0.0112258	0.0130124
	3.24749	1.03371	0.0135704	0.0108457	0.0123518
	3.28279	1.04494	0.0137095	0.0107714	0.0117142
	3.31809	1.05618	0.0129715	0.0106177	0.0108584
	3.35339	1.06742	0.0132137	0.00961188	0.0100766
	3.38868	1.07865	0.0134043	0.00955116	0.00992378
	3.42398	1.08989	0.013763	0.00927806	0.0103178
	3.45928	1.10112	0.0145596	0.00882212	0.0116994
	3.49458	1.11236	0.0147215	0.00907765	0.0139057
	3.52988	1.1236	0.0157098	0.00972227	0.0161635
	3.56518	1.13483	0.0167011	0.0107315	0.018395
	3.60048	1.14607	0.017142	0.0123679	0.0201788
	3.63578	1.1573	0.0172518	0.0143065	0.0212392
	3.67107	1.16854	0.016762	0.0158074	0.0215155
	3.70637	1.17978	0.0162957	0.0170807	0.0207344
	3.74167	1.19101	0.0164113	0.017653	0.0192258
	3.77697	1.20225	0.0163482	0.0170389	0.017053
	3.81227	1.21348	0.016228	0.0160148	0.0145723
	3.84757	1.22472	0.0155138	0.0144395	0.0125438
	3.88287	1.23596	0.0147722	0.0125501	0.0113685
	3.91817	1.24719	0.0143493	0.0112726	0.0109217
	3.95346	1.25843	0.0133943	0.0105011	0.011581
	3.98876	1.26966	0.0131447	0.0101697	0.0122196
	4.02406	1.2809	0.0127718	0.0100674	0.0127278
	4.05936	1.29213	0.0127675	0.0105905	0.0132835
	4.09466	1.30337	0.0130319	0.0109616	0.0133042
	4.12996	1.31461	0.0130745	0.0111156	0.0132291
	4.16526	1.32584	0.0129601	0.0116107	0.0129576
	4.20056	1.33708	0.0128304	0.0114803	0.0125214
	4.23586	1.34831	0.012916	0.0111768	0.0118609
	4.27115	1.35955	0.0128036	0.0115145	0.0115255
	4.30645	1.37079	0.0126161	0.0111754	0.0113108
	4.34175	1.38202	0.0124311	0.0107853	0.0109419
	4.37705	1.39326	0.0123364	0.0107107	0.0109199
	4.41235	1.40449	0.0122405	0.00995197	0.0111754
	4.44765	1.41573	0.012732	0.00983125	0.0120681
	4.48295	1.42697	0.0129246	0.00995072	0.0135599
	4.51825	1.4382	0.0129989	0.0102472	0.0158137
	4.55354	1.44944	0.0136134	0.0113701	0.0183087
	4.58884	1.46067	0.0140398	0.012983	0.0205757
	4.62414	1.47191	0.0149066	0.0144414	0.022206
	4.65944	1.48315	0.0155073	0.0157735	0.0229739
	4.69474	1.49438	0.0159776	0.0168761	0.0229539
	4.73004	1.50562	0.0162903	0.0173354	0.0218111
	4.76534	1.51685	0.0161265	0.0175402	0.0202034
	4.80064	1.52809	0.0159274	0.0168092	0.0178821
	4.83593	1.53933	0.0151804	0.0150499	0.0151947
	4.87123	1.55056	0.0141956	0.0130482	0.0129969
	4.90653	1.5618	0.0138611	0.0108767	0.0115341
	4.94183	1.57303	0.0135663	0.00938306	0.0110982
	4.97713	1.58427	0.0136599	0.00876509	0.0111491
	5.01243	1.59551	0.0140724	0.00868306	0.0114727
	5.04773	1.60674	0.0133766	0.00903956	0.0117708
	5.08303	1.61798	0.0134129	0.00979155	0.0119726
	5.11833	1.62921	0.0133765	0.0103924	0.0122446
	5.15362	1.64045	0.013275	0.0108879	0.0123543
	5.18892	1.65169	0.0138937	0.0112189	0.0123373
	5.22422	1.66292	0.0140164	0.0112289	0.0123015
	5.25952	1.67416	0.0141575	0.0106975	0.0122459
	5.29482	1.68539	0.0144507	0.0107318	0.0122438
	5.33012	1.69663	0.0144429	0.0105606	0.0122421
	5.36542	1.70787	0.0141826	0.0104348	0.0121604
	5.40072	1.7191	0.0142405	0.0109105	0.0121429
	5.43601	1.73034	0.0142233	0.0108692	0.0124627
	5.47131	1.74157	0.0140343	0.0110607	0.013323
	5.50661	1.75281	0.0141287	0.0115128	0.014597
	5.54191	1.76404	0.014161	0.0130803	0.0164223
	5.57721	1.77528	0.0142036	0.0145375	0.0180831
	5.61251	1.78652	0.0146929	0.0157959	0.0195102
	5.64781	1.79775	0.0149102	0.0173864	0.0207517
	5.68311	1.80899	0.0150039	0.0175206	0.0212366
	5.7184	1.82022	0.0155241	0.0180212	0.0213665
	5.7537	1.83146	0.0155967	0.0185288	0.0210443
	5.789	1.8427	0.0160447	0.0175258	0.01968
	5.8243	1.85393	0.0162	0.0159171	0.0179033
	5.8596	1.86517	0.0155597	0.0136517	0.015795
	5.8949	1.8764	0.0153529	0.0115224	0.0138636
	5.9302	1.88764	0.0149327	0.0105788	0.0127004
	5.9655	1.89888	0.0144814	0.0102791	0.0123406
	6.00079	1.91011	0.0142989	0.0103454	0.0123192
	6.03609	1.92135	0.0140985	0.0103156	0.0125251
	6.07139	1.93258	0.0138308	0.0103364	0.0125828
	6.10669	1.94382	0.0137242	0.0105117	0.0126187
	6.14199	1.95506	0.0136772	0.0103198	0.0128532
	6.17729	1.96629	0.013206	0.0108073	0.0128692
	6.21259	1.97753	0.0131564	0.0107564	0.0130243
	6.24789	1.98876	0.0128993	0.0106813	0.0129598
	6.28319	2	0.0126442	0.0108367	0.0128284

## Sheet: Fig. 5a
Fig. 5a
	near-perfect shell				6 bump like defects												8 bump like defects												10 bump like defects
					vol=25%				vol=50%				vol=75%				vol=25%				vol=50%				vol=75%				vol=25%				vol=50%				vol=75%
	Norm. shell volume	Norm. pressure mean	Norm. pressure stddev		Norm. shell volume	Norm. pressure mean	Norm. pressure stddev		Norm. shell volume	Norm. pressure mean	Norm. pressure stddev		Norm. shell volume	Norm. pressure mean	Norm. pressure stddev		Norm. shell volume	Norm. pressure mean	Norm. pressure stddev		Norm. shell volume	Norm. pressure mean	Norm. pressure stddev		Norm. shell volume	Norm. pressure mean	Norm. pressure stddev		Norm. shell volume	Norm. pressure mean	Norm. pressure stddev		Norm. shell volume	Norm. pressure mean	Norm. pressure stddev		Norm. shell volume	Norm. pressure mean	Norm. pressure stddev
	V_norm	p_norm			V_norm	p_norm			V_norm	p_norm			V_norm	p_norm			V_norm	p_norm			V_norm	p_norm			V_norm	p_norm			V_norm	p_norm			V_norm	p_norm			V_norm	p_norm
	1.48856e-05	0.000630691	0.00318347		0	0.00599846	0.00424524		0	-9.51091e-05	0.000724364		0	0.00111938	0.00114583		0	-0.000525334	0		0	0	0		6.54339e-06	0.00333615	0.000329953		0	0.00168605	1.47011e-13		1.88808e-16	0.00188464	1.46964e-13		1.88808e-16	0.00199637	2.54489e-13
	2.97712e-05	5.3397e-05	0.00482483		8.45142e-06	0.0115961	0.00950954		6.97903e-06	-0.000285327	0.00217309		2.04646e-06	0.00299944	0.00298671		9.94891e-06	-0.001576	0.0011144		7.43099e-06	-1.21433e-05	0		1.30868e-05	0.00448599	0.00106286		8.51622e-06	0.0028318	0.000685247		6.6469e-06	0.00454646	0.00448585		4.60508e-06	0.00399273	0
	4.46568e-05	-0.00024584	0.00490242		1.69028e-05	0.0186963	0.0146894		1.39581e-05	-0.000570655	0.00434618		4.09291e-06	0.00522355	0.00506843		1.98978e-05	-0.00138322	0.0022288		1.4862e-05	-0.000220461	5.15198e-05		1.96302e-05	0.00344951	0.00179576		1.70324e-05	0.00343725	0.0018783		1.32938e-05	0.0085754	0.00746972		9.21016e-06	0.0059891	0
	5.95424e-05	0.0060948	0.00859084		2.53543e-05	0.0212176	0.0157159		2.09371e-05	-0.000855982	0.00651928		6.13937e-06	0.00667234	0.00631546		2.98467e-05	0.000473022	0.000817896		2.2293e-05	-0.000284544	0.000883815		2.61735e-05	0.00261964	0.00252866		2.55487e-05	0.00225564	0.00307135		1.99407e-05	0.0114574	0.00415814		1.38152e-05	0.0060607	0
	7.4428e-05	0.00661131	0.00894236		3.38057e-05	0.0240576	0.0153449		2.79161e-05	-0.00114131	0.00869237		8.18583e-06	0.0077045	0.00722511		3.97956e-05	0.00352006	0.00564657		2.9724e-05	0.00109274	0.00243822		3.27169e-05	0.00213525	0.00282329		3.40649e-05	0.00215358	0.00535117		2.65876e-05	0.0144786	0.00414099		1.84203e-05	0.00672615	0.000303773
	8.93136e-05	0.00854854	0.0104285		4.22571e-05	0.024368	0.0134591		3.48951e-05	-0.00142664	0.0108655		1.02323e-05	0.00873666	0.00828224		4.97446e-05	0.00742694	0.00489008		3.71549e-05	0.00240523	0.00711196		3.92603e-05	0.00295739	0.00282329		4.25811e-05	0.00206435	0.00517527		3.32345e-05	0.015957	0.00918819		2.30254e-05	0.00739161	0.00282329
	0.000104199	0.00931394	0.0108518		5.07085e-05	0.0225132	0.00956474		4.18742e-05	-0.00403318	0.00977616		1.22787e-05	0.00976882	0.00943718		5.96935e-05	0.0107542	0.0107529		4.45859e-05	0.00337731	0.00677189		4.58037e-05	0.00490246	0.000784642		5.10973e-05	0.00140088	0.00484468		3.98814e-05	0.0165221	0.00965541		2.76305e-05	0.00798546	0.00282329
	0.000119085	0.0100371	0.0127651		5.916e-05	0.0250343	0.00956256		4.88532e-05	-0.00755598	0.00708845		1.43252e-05	0.010801	0.0106576		6.96424e-05	0.0148178	0.0112931		5.20169e-05	0.00258048	0.00622522		5.23471e-05	0.00667477	0.00260564		5.96136e-05	-0.000294809	0.00484469		4.65283e-05	0.0161627	0.0101559		3.22356e-05	0.00879416	0.00282329
	0.00013397	0.00912119	0.013432		6.76114e-05	0.0297343	0.0109626		5.58322e-05	-0.0105873	0.00442678		1.63717e-05	0.0118205	0.0119182		7.95913e-05	0.0163025	0.00832356		5.94479e-05	0.00231772	0.00635618		5.88905e-05	0.00731329	0.0018727		6.81298e-05	-0.000145562	0.00561801		5.31752e-05	0.015979	0.0101795		3.68406e-05	0.0101251	0.00317114
	0.000148856	0.0104887	0.0159184		7.60628e-05	0.0313194	0.0137996		6.28112e-05	-0.0105309	0.00413462		1.84181e-05	0.0127147	0.0131721		8.95402e-05	0.017552	0.00944626		6.68789e-05	0.00185879	0.00871279		6.54339e-05	0.00679503	0.00113976		7.6646e-05	0.00067892	0.00282329		5.98221e-05	0.0169312	0.0101795		4.14457e-05	0.011456	0.00489008
	0.000163742	0.0155258	0.0124647		8.45142e-05	0.0292267	0.0115384		6.97903e-05	-0.00899122	0.00443027		2.04646e-05	0.0134836	0.0144265		9.94891e-05	0.0186781	0.00864781		7.43099e-05	0.00188338	0.0093666		7.19773e-05	0.00689198	0.000406814		8.51622e-05	0.00266182	0.00282329		6.6469e-05	0.0181398	0.00791884		4.60508e-05	0.0126385	0.00489008
	0.000178627	0.0202404	0.0202035		9.29657e-05	0.0274988	0.00903087		7.67693e-05	-0.00737607	0.00375223		2.2511e-05	0.0141397	0.0156928		0.000109438	0.0204138	0.0103514		8.17409e-05	0.0019825	0.0115152		7.85206e-05	0.00728879	0.00228404		9.36784e-05	0.00332728	0.00282329		7.31159e-05	0.0199097	0.00758491		5.06559e-05	0.0131771	0.00283426
	0.000193513	0.0231527	0.0167315		0.000101417	0.0303299	0.00730704		8.37483e-05	-0.00596058	0.00313091		2.45575e-05	0.0147959	0.0170103		0.000119387	0.0224916	0.0101795		8.91719e-05	0.00235423	0.0114289		8.5064e-05	0.00785836	0.00282329		0.000102195	0.00399273	0.00282329		7.97628e-05	0.0217632	0.0109008		5.52609e-05	0.013594	0.00312733
	0.000208398	0.0270839	0.0197834		0.000109869	0.0329087	0.00769802		9.07274e-05	-0.00462679	0.00292287		2.66039e-05	0.0154522	0.0183678		0.000129336	0.0232256	0.00846986		9.66029e-05	0.0023075	0.0106471		9.16074e-05	0.00798546	0.00282329		0.000110711	0.0040534	0.00282329		8.64097e-05	0.0214148	0.016379		5.9866e-05	0.0132288	0.00347286
	0.000223284	0.0289383	0.0109171		0.00011832	0.0343343	0.00909709		9.77064e-05	-0.00341228	0.00329092		2.86504e-05	0.0161084	0.019757		0.000139285	0.0242285	0.00819261		0.000104034	0.00208919	0.00983536		9.81508e-05	0.00797796	0.00282329		0.000119227	0.00448359	0.00296695		9.30566e-05	0.0226714	0.00919418		6.44711e-05	0.0136364	0.00385678
	0.00023817	0.0325467	0.0120748		0.000126771	0.0353287	0.0108231		0.000104685	-0.0024815	0.0041447		3.06969e-05	0.0167647	0.0211716		0.000149234	0.0242829	0.00617158		0.000111465	0.00155146	0.0061819		0.000104694	0.00771256	0.00283934		0.000127743	0.00468869	0.00499091		9.97035e-05	0.0235152	0.00738017		6.90762e-05	0.0146022	0.00515347
	0.000253055	0.032804	0.0110845		0.000135223	0.0359015	0.009813		0.000111664	-0.00189728	0.00520286		3.27433e-05	0.0174209	0.0226067		0.000159183	0.0240652	0.00517066		0.000118896	0.00109218	0.00503538		0.000111238	0.00710167	0.00292041		0.00013626	0.00531902	0.00526568		0.00010635	0.0266477	0.00880573		7.36813e-05	0.0156379	0.00726276
	0.000267941	0.0297442	0.0114195		0.000143674	0.0364556	0.0085938		0.000118643	-0.00156666	0.00630581		3.47898e-05	0.0180772	0.0240586		0.000169132	0.023182	0.00503536		0.000126327	0.0010354	0.00490395		0.000117781	0.00615279	0.00279671		0.000144776	0.00617088	0.00771224		0.000112997	0.0276139	0.0101795		7.82863e-05	0.0160226	0.00746972
	0.000282826	0.0329765	0.00847058		0.000152126	0.0365007	0.00645031		0.000125622	-0.000903279	0.00713466		3.68362e-05	0.0187334	0.0255246		0.00017908	0.0224622	0.00541044		0.000133758	0.00141779	0.00564657		0.000124324	0.00538058	0.00286158		0.000153292	0.00619289	0.0061156		0.000119644	0.0280004	0.0101795		8.28914e-05	0.0158493	0.00746972
	0.000297712	0.0335611	0.00780434		0.000160577	0.0373143	0.00645439		0.000132602	-1.05836e-05	0.00572796		3.88827e-05	0.0193897	0.0270022		0.000189029	0.0237395	0.00564657		0.000141189	0.0021819	0.00564657		0.000130868	0.00613075	0.00198673		0.000161808	0.00660671	0.00583279		0.000126291	0.0293313	0.0101395		8.74965e-05	0.0159841	0.00738957
	0.000312598	0.0341943	0.0100794		0.000169028	0.0380809	0.00648845		0.000139581	-0.000578077	0.00428548		4.09291e-05	0.0199641	0.0283817		0.000198978	0.025974	0.010434		0.00014862	0.00307412	0.0060785		0.000137411	0.00729555	0.00249342		0.000170324	0.00709437	0.00770877		0.000132938	0.0306622	0.0112931		9.21016e-05	0.0162845	0.00596045
	0.000327483	0.0329578	0.00883979		0.00017748	0.0388485	0.0064633		0.00014656	0.00104353	0.00481209		4.29756e-05	0.0198962	0.0289235		0.000208927	0.0291415	0.00728919		0.000156051	0.00501641	0.0065682		0.000143955	0.00861072	0.00187692		0.000178841	0.0088452	0.00734891		0.000139585	0.0318862	0.0112931		9.67067e-05	0.0165848	0.00512955
	0.000342369	0.0344627	0.00629583		0.000185931	0.0389141	0.00592797		0.000153539	0.00258202	0.00777926		4.50221e-05	0.019186	0.0286277		0.000218876	0.0308091	0.00389248		0.000163482	0.0071191	0.00294471		0.000150498	0.00752704	0.00234812		0.000187357	0.00902812	0.00747183		0.000146232	0.0316548	0.0114131		0.000101312	0.0165068	0.00530837
	0.000357254	0.0354586	0.00319237		0.000194383	0.0408392	0.00578995		0.000160518	0.00557634	0.0109716		4.70685e-05	0.0179154	0.0276035		0.000228825	0.0331129	0.00282329		0.000170913	0.00840015	0.00627081		0.000157041	0.00723172	0.00207686		0.000195873	0.00930087	0.00817601		0.000152879	0.0314109	0.0118146		0.000105917	0.0166563	0.0055298
	0.00037214	0.0353777	0.000964185		0.000202834	0.0464996	0.0103228		0.000167497	0.00593122	0.012696		4.9115e-05	0.0166448	0.0265908		0.000238774	0.0346037	0		0.000178344	0.00846995	0.00623944		0.000163585	0.00761961	0.0012273		0.000204389	0.00931928	0.0114497		0.000159526	0.0315493	0.0129353		0.000110522	0.0171431	0.00497495
	0.000387026	0.0362072	0.00429323		0.000211286	0.0532102	0.0142384		0.000174476	0.00616684	0.0144859		5.11614e-05	0.0153742	0.0255912		0.000248723	0.0372655	0		0.000185775	0.00772301	0.00708208		0.000170128	0.00922283	0.00282329		0.000212906	0.0100279	0.0123064		0.000166172	0.0317806	0.0155011		0.000115127	0.0184171	0.00489008
	0.000401911	0.0360759	0.00730545		0.000219737	0.0574397	0.0169361		0.000181455	0.00494284	0.0142747		5.32079e-05	0.0141036	0.0246062		0.000258672	0.0390024	0.00282329		0.000193206	0.0071986	0.00778215		0.000176671	0.0103862	0.00285146		0.000221422	0.0105566	0.0123064		0.000172819	0.0325386	0.0157194		0.000119732	0.0192982	0.00746972
	0.000416797	0.0339777	0.00285163		0.000228188	0.0578505	0.0148851		0.000188434	0.00299086	0.0130435		5.52544e-05	0.012844	0.0236378		0.000268621	0.0416642	0.00110078		0.000200637	0.00665257	0.0061063		0.000183215	0.0118346	0.00530094		0.000229938	0.0112221	0.0101151		0.000179466	0.0334094	0.0178769		0.000124337	0.0204851	0.00746972
	0.000431683	0.0389021	0.00666989		0.00023664	0.0576688	0.013619		0.000195413	0.0021849	0.0121606		5.73008e-05	0.0117098	0.0226988		0.00027857	0.0437387	0.00282329		0.000208068	0.006185	0.0057578		0.000189758	0.0131679	0.0104865		0.000238454	0.0122798	0.00978015		0.000186113	0.0350762	0.0167812		0.000128942	0.0218464	0.0073787
	0.000446568	0.0448234	0.0111035		0.000245091	0.0583462	0.012892		0.000202392	0.0040663	0.0137		5.93473e-05	0.010701	0.0218084		0.000288518	0.0455381	0.00301336		0.000215499	0.00591575	0.00635745		0.000196302	0.0139955	0.0112643		0.00024697	0.0130359	0.00838027		0.00019276	0.0360533	0.0143399		0.000133547	0.023931	0.00853566
	0.000461454	0.0458389	0.0122186		0.000253543	0.0596383	0.0129394		0.000209371	0.00705793	0.0160084		6.13937e-05	0.00985916	0.0209175		0.000298467	0.0456339	0.00429877		0.00022293	0.00643287	0.00791956		0.000202845	0.0140532	0.0103029		0.000255487	0.014409	0.00746972		0.000199407	0.0370777	0.0136061		0.000138152	0.0262173	0.0107272
	0.000476339	0.0481842	0.0146753		0.000261994	0.0624257	0.0128519		0.00021635	0.00945106	0.0174396		6.34402e-05	0.00917285	0.0198964		0.000308416	0.0446584	0.00426892		0.000230361	0.00735553	0.00570249		0.000209388	0.0140598	0.00817556		0.000264003	0.0163697	0.0100563		0.000206054	0.0372131	0.0113325		0.000142757	0.0283872	0.0136833
	0.000491225	0.0500854	0.0147041		0.000270446	0.0639885	0.0127966		0.000223329	0.0133267	0.0206261		6.54866e-05	0.00864202	0.0187473		0.000318365	0.0437839	0.00546255		0.000237792	0.00796202	0.00564657		0.000215932	0.0147423	0.00747939		0.000272519	0.0183384	0.00850377		0.000212701	0.0373486	0.0117267		0.000147363	0.0279143	0.0170099
	0.000506111	0.0512176	0.0132048		0.000278897	0.0645713	0.0125404		0.000230308	0.0175946	0.022363		6.75331e-05	0.00821406	0.0175461		0.000328314	0.0436881	0.00746972		0.000245223	0.00788457	0.00569012		0.000222475	0.0155919	0.00986952		0.000281035	0.0185737	0.00755882		0.000219348	0.0368216	0.0121538		0.000151968	0.0272123	0.0101872
	0.000520996	0.0513095	0.0130841		0.000287348	0.0625028	0.0129697		0.000237287	0.0216156	0.0222324		6.95796e-05	0.00778609	0.0164454		0.000338263	0.0445855	0.00746972		0.000252654	0.00814742	0.00678144		0.000229019	0.0162284	0.00887304		0.000289552	0.0195481	0.0112356		0.000225995	0.036737	0.0126106		0.000156573	0.0263908	0.0125065
	0.000535882	0.0513815	0.0114787		0.0002958	0.0607186	0.0133183		0.000244266	0.022459	0.0189889		7.1626e-05	0.00815455	0.0160701		0.000348212	0.0459164	0.00746972		0.000260085	0.00822435	0.00910094		0.000235562	0.0157589	0.00838267		0.000298068	0.0202412	0.0101795		0.000232641	0.0384377	0.0119284		0.000161178	0.0278386	0.0130628
	0.000550767	0.051729	0.00865862		0.000304251	0.0594029	0.0137459		0.000251245	0.0208686	0.0168595		7.36725e-05	0.00962206	0.0167717		0.000358161	0.0472473	0.00489008		0.000267516	0.00964589	0.00990516		0.000242105	0.0144373	0.00838261		0.000306584	0.0229524	0.0101795		0.000239288	0.0403141	0.00846986		0.000165783	0.0289622	0.0136981
	0.000565653	0.0541969	0.00585103		0.000312703	0.0585574	0.0142538		0.000258224	0.0185295	0.0155557		7.57189e-05	0.0121886	0.0186338		0.00036811	0.0485782	0.00489008		0.000274947	0.010714	0.00978015		0.000248649	0.0131563	0.00875588		0.0003151	0.0249488	0.0125525		0.000245935	0.0419962	0.00846986		0.000170388	0.0295282	0.0143123
	0.000580539	0.056708	0.0123537		0.000321154	0.0584912	0.0143191		0.000265203	0.0174206	0.0151161		7.77654e-05	0.0151885	0.0209296		0.000378059	0.0497575	0.00564657		0.000282378	0.0123083	0.00978015		0.000255192	0.0125765	0.00940587		0.000323616	0.0269451	0.0123064		0.000252582	0.0426616	0.00832032		0.000174993	0.0296226	0.0144808
	0.000595424	0.0611553	0.0123208		0.000329606	0.0598781	0.013402		0.000272182	0.0187575	0.0153899		7.98118e-05	0.0180851	0.0230412		0.000388008	0.0521094	0.00346643		0.000289809	0.0129738	0.0110153		0.000261735	0.0131097	0.0083411		0.000332133	0.0286146	0.0123064		0.000259229	0.0433271	0.00746972		0.000179598	0.0294253	0.014038
	0.00061031	0.0638837	0.0123064		0.000338057	0.0625165	0.0120419		0.000279161	0.0207853	0.0167433		8.18583e-05	0.0190406	0.0225374		0.000397956	0.0554367	0.00624188		0.00029724	0.0135804	0.0123064		0.000268279	0.0138156	0.00674339		0.000340649	0.02928	0.0129379		0.000265876	0.04392	0.00746972		0.000184203	0.0290602	0.0136004
	0.000625195	0.0792839	0.0221841		0.000346508	0.0652301	0.0111303		0.00028614	0.0218607	0.0171953		8.39048e-05	0.0179242	0.0195738		0.000407905	0.0582501	0.0129379		0.000304671	0.0136607	0.0125077		0.000274822	0.0150394	0.00726751		0.000349165	0.0306109	0.0129379		0.000272523	0.04392	0.00746972		0.000188808	0.028695	0.0131685
	0.000640081	0.0731497	0.0143744		0.00035496	0.0667109	0.0110755		0.000293119	0.0219392	0.0166327		8.59512e-05	0.0157219	0.0152957		0.000417854	0.059891	0.0129379		0.000312102	0.0132095	0.0131909		0.000281366	0.0161339	0.00544832		0.000357681	0.0312764	0.0141164		0.00027917	0.0437609	0.00746972		0.000193413	0.0289788	0.0127428
	0.000654967	0.0803036	0.0154455		0.000363411	0.0671588	0.0114106		0.000300098	0.0197329	0.0170993		8.79977e-05	0.0155947	0.0134928		0.000427803	0.059891	0.0129379		0.000319533	0.012621	0.0138904		0.000287909	0.0180665	0.00489008		0.000366198	0.0318442	0.0141164		0.000285817	0.0432504	0.00790692		0.000198018	0.0300611	0.00986013
	0.000669852	0.0849969	0.0177891		0.000371863	0.0670313	0.0117539		0.000307077	0.0184083	0.0172585		9.00441e-05	0.0175427	0.014219		0.000437752	0.0601253	0.0129379		0.000326964	0.0122106	0.0146038		0.000294452	0.0199066	0.00746972		0.000374714	0.0318024	0.013914		0.000292464	0.0423886	0.00860811		0.000202623	0.031265	0.00746972
	0.000684738	0.0897228	0.0214523		0.000380314	0.0667699	0.012119		0.000314056	0.0184739	0.0164862		9.20906e-05	0.0208141	0.0166452		0.000447701	0.0628636	0.0123101		0.000334394	0.0131986	0.0146702		0.000300996	0.0210076	0.0057715		0.00038323	0.0319201	0.0122978		0.00029911	0.0413345	0.00931616		0.000207229	0.0319418	0.00746972
	0.000699623	0.0930668	0.0210864		0.000388766	0.068045	0.0124162		0.000321035	0.0212867	0.0135505		9.4137e-05	0.0240336	0.0193914		0.00045765	0.0667767	0.0122734		0.000341825	0.0142254	0.0168467		0.000307539	0.0214285	0.006192		0.000391746	0.0320177	0.0103292		0.000305757	0.0405141	0.0100296		0.000211834	0.0326073	0.00746972
	0.000714509	0.0925388	0.0171203		0.000397217	0.0684606	0.0152774		0.000328014	0.0237034	0.0114055		9.61835e-05	0.0258849	0.0220307		0.000467599	0.0710443	0.010074		0.000349256	0.0151204	0.0161908		0.000314083	0.0215757	0.00650041		0.000400262	0.0320596	0.0101795		0.000312404	0.040045	0.0101795		0.000216439	0.0332728	0.0101795
	0.000729395	0.0938292	0.0171734		0.000405668	0.0727706	0.0185098		0.000334993	0.0259483	0.0114181		9.823e-05	0.0266111	0.0240997		0.000477548	0.0725453	0.0117009		0.000356687	0.0153393	0.0155676		0.000320626	0.0218055	0.00710953		0.000408779	0.0330899	0.0101795		0.000319051	0.0408287	0.0101795		0.000221044	0.0339382	0.0101795
	0.00074428	0.0938292	0.0171734		0.00041412	0.0774531	0.0217773		0.000341972	0.0282559	0.0134112		0.000100276	0.0266642	0.0256506		0.000487497	0.0727378	0.0106987		0.000364118	0.0162724	0.0159629		0.000327169	0.0225104	0.00746972		0.000417295	0.0339044	0.0125424		0.000325698	0.0419444	0.00805295		0.000225649	0.0339382	0.0101795
	0.000759166	0.0981526	0.0139195		0.000422571	0.0853587	0.0219743		0.000348951	0.0310478	0.0166306		0.000102323	0.0273607	0.0272386		0.000497446	0.0740915	0.0101982		0.000371549	0.0171592	0.0177062		0.000333713	0.0229426	0.00806979		0.000425811	0.0349341	0.0119413		0.000332345	0.043601	0.00818186		0.000230254	0.0348574	0.0101795
	0.000774051	0.098098	0.0155834		0.000431023	0.0883554	0.0219867		0.00035593	0.033739	0.0204355		0.000104369	0.0288958	0.0288404		0.000507395	0.0754898	0.0143437		0.00037898	0.0173238	0.0185075		0.000340256	0.0232923	0.00818329		0.000434327	0.0344565	0.00831543		0.000338992	0.0447948	0.0115964		0.000234859	0.0368538	0.00793154
	0.000788937	0.102496	0.0167182		0.000439474	0.0879202	0.0220343		0.000362909	0.0365703	0.0248466		0.000106416	0.0309876	0.0302768		0.000517343	0.0765766	0.0133994		0.000386411	0.0174007	0.0193115		0.000346799	0.0236744	0.00788577		0.000442844	0.0349729	0.00748554		0.000345639	0.0455987	0.0146249		0.000239464	0.0388502	0.00564657
	0.000803823	0.0998183	0.0149394		0.000447925	0.0841416	0.0214223		0.000369888	0.0361885	0.0249266		0.000108462	0.0328302	0.0308413		0.000527292	0.075337	0.0126001		0.000393842	0.0182807	0.0210684		0.000353343	0.0238216	0.00980891		0.00045136	0.0352741	0.00978015		0.000352286	0.045686	0.0151873		0.000244069	0.0399273	0.00564657
	0.000818708	0.0992608	0.0151083		0.000456377	0.080674	0.0200451		0.000376867	0.0300605	0.0195277		0.000110509	0.0339241	0.0308988		0.000537241	0.0744475	0.0133556		0.000401273	0.0193568	0.0231096		0.000359886	0.0247293	0.00978017		0.000459876	0.0378279	0.00978015		0.000358933	0.0451589	0.0157648		0.000248674	0.0399273	0.00564657
	0.000833594	0.101651	0.0189656		0.000464828	0.0770425	0.0164413		0.000383847	0.0251694	0.0165626		0.000112555	0.0341514	0.0304741		0.00054719	0.0776685	0.0168069		0.000408704	0.0197583	0.0231096		0.00036643	0.0256369	0.0100973		0.000468392	0.0392711	0.0132117		0.000365579	0.0448518	0.0163559		0.000253279	0.0399273	0.00564657
	0.000848479	0.103811	0.019763		0.00047328	0.0727083	0.0121061		0.000390826	0.0264335	0.0133404		0.000114602	0.0343175	0.030011		0.000557139	0.0813695	0.0177778		0.000416135	0.0195917	0.0235739		0.000372973	0.0265446	0.00734426		0.000476908	0.0402641	0.0129534		0.000372226	0.0458964	0.0168999		0.000257884	0.0404851	0.00564657
	0.000863365	0.103035	0.0203341		0.000481731	0.06763	0.00787073		0.000397805	0.033772	0.0138034		0.000116648	0.0344837	0.0295483		0.000567088	0.0853413	0.0173474		0.000423566	0.0191044	0.0245499		0.000379516	0.0266617	0.00734427		0.000485425	0.0390363	0.0127616		0.000378873	0.0476555	0.0142077		0.000262489	0.0412418	0.00801307
	0.000878251	0.102058	0.021112		0.000490183	0.0645502	0.00750003		0.000404784	0.0394979	0.0103295		0.000118695	0.0346498	0.029086		0.000577037	0.0861453	0.0156168		0.000430997	0.0182339	0.0250413		0.00038606	0.0266361	0.00751742		0.000493941	0.0382586	0.0123064		0.00038552	0.0498743	0.0123064		0.000267095	0.0428435	0.00828312
	0.000893136	0.103811	0.0241222		0.000498634	0.0652634	0.00846146		0.000411763	0.0419995	0.0102764		0.000120741	0.034816	0.0286241		0.000586986	0.0867832	0.0150243		0.000438428	0.016911	0.0250414		0.000392603	0.0265414	0.00856825		0.000502457	0.0384981	0.0123064		0.000392167	0.0505659	0.0146898		0.0002717	0.0447325	0.00733982
	0.000908022	0.107558	0.0214557		0.000507085	0.0695436	0.00937205		0.000418742	0.0437875	0.0107431		0.000122787	0.0349821	0.0281627		0.000596935	0.0871343	0.0153035		0.000445859	0.0156023	0.0254551		0.000399147	0.0264078	0.0095561		0.000510973	0.0410447	0.0145459		0.000398814	0.0503672	0.0141429		0.000276305	0.0465469	0.00805261
	0.000922907	0.106929	0.0191064		0.000515537	0.0773886	0.0100562		0.000425721	0.047152	0.00908259		0.000124834	0.0351483	0.0277018		0.000606884	0.088564	0.0146868		0.00045329	0.0153513	0.0260863		0.00040569	0.0263477	0.0105512		0.00051949	0.0433663	0.0167741		0.000405461	0.0495874	0.0136148		0.00028091	0.0473946	0.00828407
	0.000937793	0.106984	0.0220263		0.000523988	0.083744	0.0115277		0.0004327	0.0468545	0.0102168		0.00012688	0.0353144	0.0272413		0.000616833	0.0909219	0.0123064		0.000460721	0.0168408	0.028636		0.000412233	0.0262877	0.0127017		0.000528006	0.0448957	0.016008		0.000412108	0.0501001	0.012365		0.000285515	0.0472754	0.00805707
	0.000952679	0.114571	0.0224095		0.00053244	0.0896603	0.0132548		0.000439679	0.0454929	0.0109391		0.000128927	0.0354806	0.0267814		0.000626781	0.0931637	0.0101795		0.000468152	0.0186369	0.0231096		0.000418777	0.0263778	0.0137277		0.000536522	0.0450516	0.0152633		0.000418755	0.0509643	0.0141164		0.00029012	0.0469103	0.0078575
	0.000967564	0.117712	0.0251282		0.000540891	0.0919881	0.0126905		0.000446658	0.0415809	0.0138079		0.000130973	0.0356467	0.026322		0.00063673	0.0949078	0.0101795		0.000475583	0.0207291	0.0231096		0.00042532	0.0260444	0.0141164		0.000545038	0.0464124	0.0173156		0.000425402	0.0531572	0.0141164		0.000294725	0.0465451	0.00768749
	0.00098245	0.120124	0.0251713		0.000549343	0.0941079	0.0111498		0.000453637	0.0422778	0.0126378		0.00013302	0.0358129	0.0258632		0.000646679	0.0971622	0.0124746		0.000483014	0.02206	0.0237003		0.000431864	0.0264612	0.0141164		0.000553554	0.0483239	0.0159927		0.000432048	0.0562608	0.0114611		0.00029933	0.0462138	0.00754904
	0.000997335	0.121354	0.0243715		0.000557794	0.0936356	0.0109899		0.000460616	0.0449857	0.0105397		0.000135066	0.0367129	0.0259518		0.000656628	0.100489	0.0113104		0.000490445	0.0233909	0.0213154		0.000438407	0.0271267	0.0119591		0.000562071	0.0490843	0.0170835		0.000438695	0.0593383	0.00783841		0.000303935	0.0464187	0.00746972
	0.00101222	0.122453	0.0213516		0.000566245	0.0924058	0.0120075		0.000467595	0.0489634	0.00813436		0.000137113	0.0386052	0.0268591		0.000666577	0.102738	0.0123064		0.000497876	0.0239564	0.0213154		0.00044495	0.0277922	0.0112931		0.000570587	0.050204	0.0135741		0.000445342	0.061612	0.00829974		0.00030854	0.0476091	0.00887372
	0.00102711	0.120422	0.0210917		0.000574697	0.0930772	0.0138393		0.000474574	0.0534634	0.00998994		0.000139159	0.0414897	0.0286594		0.000676526	0.103811	0.0123064		0.000505307	0.023917	0.0213154		0.000451494	0.0279491	0.0112931		0.000579103	0.0509349	0.0190015		0.000451989	0.0616825	0.0113384		0.000313145	0.04894	0.00763985
	0.00104199	0.124733	0.0252338		0.000583148	0.0960779	0.0150213		0.000481553	0.0547383	0.0108196		0.000141206	0.0446324	0.0308652		0.000686475	0.105731	0.0123064		0.000512738	0.0249675	0.0212494		0.000458037	0.0279491	0.0112931		0.000587619	0.053132	0.0197169		0.000458636	0.0615391	0.011242		0.00031775	0.0498565	0.00746972
	0.00105688	0.13194	0.019562		0.0005916	0.100481	0.0169949		0.000488532	0.0548545	0.0117833		0.000143252	0.0474989	0.0329463		0.000696424	0.108373	0.00722082		0.000520169	0.0256256	0.020287		0.00046458	0.0279491	0.0112931		0.000596136	0.0541414	0.0196123		0.000465283	0.060772	0.0107958		0.000322356	0.0503956	0.00746972
	0.00107176	0.132178	0.0191484		0.000600051	0.101748	0.0175485		0.000495511	0.0529855	0.00960776		0.000145298	0.0482911	0.0329251		0.000706373	0.110753	0.00556412		0.0005276	0.0259309	0.0208984		0.000471124	0.0279491	0.0112931		0.000604652	0.0548729	0.0196695		0.00047193	0.0613789	0.010137		0.000326961	0.0517655	0.00944389
	0.00108665	0.127129	0.0243646		0.000608503	0.10068	0.0160673		0.00050249	0.0529917	0.00961067		0.000147345	0.0470089	0.0309108		0.000716322	0.11095	0.00444987		0.000535031	0.0249125	0.0215246		0.000477667	0.0279491	0.0112931		0.000613168	0.0542335	0.0191834		0.000478577	0.062739	0.00999207		0.000331566	0.0542255	0.00838712
	0.00110153	0.134726	0.0171153		0.000616954	0.0983021	0.0125089		0.000509469	0.0547329	0.0102095		0.000149391	0.0450993	0.0270595		0.000726271	0.110304	0.00333562		0.000542462	0.0258948	0.0222804		0.000484211	0.0279491	0.0112931		0.000621684	0.0531799	0.0183295		0.000485224	0.064615	0.00921147		0.000336171	0.0553419	0.00611958
	0.00111642	0.126581	0.0206528		0.000625405	0.0971402	0.0102559		0.000516448	0.0562151	0.0106539		0.000151438	0.045287	0.0242104		0.000736219	0.109972	0.00282329		0.000549893	0.0294915	0.0195985		0.000490754	0.0281957	0.0112931		0.0006302	0.052589	0.0175225		0.000491871	0.0643681	0.00878799		0.000340776	0.0564384	0.00880022
	0.00113131	0.138886	0.0154803		0.000633857	0.0972987	0.00948919		0.000523427	0.0573251	0.0109275		0.000153484	0.0458349	0.0246523		0.000746168	0.110152	0.00382523		0.000557324	0.0341176	0.0218881		0.000497297	0.0307284	0.0113055		0.000638717	0.0540121	0.0172761		0.000498517	0.063841	0.00805021		0.000345381	0.0573056	0.0100061
	0.00114619	0.137682	0.0133993		0.000642308	0.0968797	0.0103304		0.000530406	0.0567949	0.0105844		0.000155531	0.0455721	0.0284882		0.000756117	0.110764	0.006586		0.000564755	0.0384143	0.0250939		0.000503841	0.0322807	0.0127062		0.000647233	0.0557139	0.0193311		0.000505164	0.0644389	0.00787246		0.000349986	0.0590301	0.00846986
	0.00116108	0.135943	0.0123401		0.00065076	0.0962079	0.0114975		0.000537385	0.0566281	0.00992911		0.000157577	0.044204	0.0338892		0.000766066	0.111706	0.00714965		0.000572186	0.0411124	0.0225762		0.000510384	0.0336608	0.0103556		0.000655749	0.0570687	0.0193627		0.000511811	0.0656934	0.0125033		0.000354591	0.059891	0.00846986
	0.00117596	0.13625	0.0117943		0.000659211	0.0975794	0.0138261		0.000544364	0.0570794	0.00932831		0.000159624	0.0443647	0.0371311		0.000776015	0.112137	0.0037208		0.000579617	0.0427187	0.020637		0.000516928	0.0332689	0.00809041		0.000664265	0.0566346	0.0189351		0.000518458	0.0677439	0.00879224		0.000359196	0.0605215	0.00846986
	0.00119085	0.143358	0.00537082		0.000667662	0.100442	0.0147731		0.000551343	0.0578529	0.00923972		0.00016167	0.0460542	0.0382146		0.000785964	0.112856	0.00297249		0.000587048	0.043307	0.0213353		0.000523471	0.0342032	0.00779488		0.000672782	0.0582864	0.0185467		0.000525105	0.0691661	0.01173		0.000363801	0.0616164	0.0111452
	0.00120573	0.141279	0.00863588		0.000676114	0.103647	0.014913		0.000558322	0.058572	0.0100668		0.000163717	0.0486406	0.0380336		0.000795913	0.114421	0.00489008		0.000594479	0.0428184	0.0248316		0.000530014	0.0352383	0.00914409		0.000681298	0.0617273	0.022052		0.000531752	0.0712046	0.0146702		0.000368406	0.0624679	0.0100616
	0.00122062	0.143412	0.00558543		0.000684565	0.107282	0.0123481		0.000565301	0.0593488	0.0112992		0.000165763	0.051227	0.0378561		0.000805862	0.117017	0.00263197		0.00060191	0.0437946	0.0244441		0.000536558	0.0363253	0.00978015		0.000689814	0.0662725	0.0154161		0.000538399	0.0732384	0.013586		0.000373011	0.0624453	0.00995514
	0.00123551	0.145779	0.00875403		0.000693017	0.110077	0.0104235		0.00057228	0.060329	0.012086		0.00016781	0.0537047	0.0376177		0.000815811	0.119013	0.00489008		0.000609341	0.0453195	0.0201809		0.000543101	0.0371659	0.0100705		0.00069833	0.068783	0.0154755		0.000545046	0.0747452	0.011383		0.000377616	0.061707	0.00987453
	0.00125039	0.146239	0.0106861		0.000701468	0.111147	0.00879659		0.000579259	0.0616174	0.0120252		0.000169856	0.055958	0.0372595		0.00082576	0.119872	0.00489008		0.000616772	0.0472329	0.017215		0.000549644	0.0378314	0.0101795		0.000706846	0.0695043	0.015826		0.000551693	0.075904	0.0137584		0.000382222	0.0608469	0.00982321
	0.00126528	0.146938	0.0105254		0.00070992	0.108624	0.00880607		0.000586238	0.0627214	0.011292		0.000171902	0.0572451	0.0361556		0.000835709	0.121798	0.00490496		0.000624203	0.0479777	0.0169397		0.000556188	0.0389963	0.0101795		0.000715363	0.0691213	0.01677		0.000558339	0.0772566	0.0141158		0.000386827	0.060421	0.00982323
	0.00128016	0.158627	0.017791		0.000718371	0.106358	0.00846429		0.000593217	0.064182	0.00999246		0.000173949	0.0576324	0.0343537		0.000845658	0.124459	0.00952153		0.000631634	0.0485782	0.0169397		0.000562731	0.0408867	0.0109132		0.000723879	0.0693611	0.0177152		0.000564986	0.0784116	0.0123702		0.000391432	0.0603567	0.00842458
	0.00129505	0.155376	0.00936634		0.000726822	0.107104	0.00764219		0.000600196	0.0662869	0.0091165		0.000175995	0.0572354	0.0319384		0.000855606	0.127031	0.00746972		0.000639065	0.0502865	0.019763		0.000569275	0.0426045	0.0106162		0.000732395	0.070482	0.0192652		0.000571633	0.0797422	0.0123064		0.000396037	0.0605359	0.00792301
	0.00130993	0.157486	0.0153976		0.000735274	0.107201	0.0065824		0.000607175	0.0687337	0.00890095		0.000178042	0.0567958	0.029568		0.000865555	0.127767	0.00746972		0.000646496	0.0533703	0.0179642		0.000575818	0.0435895	0.0113306		0.000740911	0.071675	0.0175213		0.00057828	0.0798546	0.0123064		0.000400642	0.06071	0.00813228
	0.00132482	0.161006	0.0164143		0.000743725	0.107332	0.00579861		0.000614154	0.0723793	0.0132171		0.000180088	0.0568902	0.0265538		0.000875504	0.129698	0.00746972		0.000653927	0.0560321	0.0171195		0.000582361	0.0437368	0.0135687		0.000749428	0.0723709	0.0167137		0.000584927	0.079738	0.0123064		0.000405247	0.0615706	0.00967246
	0.0013397	0.165793	0.0252501		0.000752177	0.105819	0.00566347		0.000621133	0.0728015	0.015937		0.000182135	0.0572918	0.0232649		0.000885453	0.133501	0.00296202		0.000661358	0.0575783	0.0171734		0.000588905	0.0440154	0.0147739		0.000757944	0.0721859	0.0133143		0.000591574	0.0794458	0.012707		0.000409852	0.0627309	0.0133606
	0.00135459	0.158774	0.0150621		0.000760628	0.106143	0.00545981		0.000628112	0.0717815	0.0188105		0.000184181	0.0576934	0.0201844		0.000895402	0.13648	0.00671452		0.000668789	0.0580447	0.0169204		0.000595448	0.0439614	0.0149394		0.00076646	0.0727994	0.0129657		0.000598221	0.0789779	0.0133226		0.000414457	0.0637056	0.0141164
	0.00136948	0.168158	0.02222		0.00076908	0.1087	0.00684106		0.000635091	0.0693607	0.0190615		0.000186228	0.0575612	0.0181304		0.000905351	0.138424	0.00368391		0.00067622	0.0578753	0.013683		0.000601992	0.04392	0.0149394		0.000774976	0.0735829	0.0141164		0.000604868	0.079614	0.0139508		0.000419062	0.0638837	0.0141164
	0.00138436	0.167824	0.0257567		0.000777531	0.111112	0.00823797		0.000642071	0.0719034	0.0197859		0.000188274	0.0573246	0.0168025		0.0009153	0.138898	0.00699846		0.000683651	0.058019	0.0129743		0.000608535	0.04392	0.0149394		0.000783492	0.0755594	0.0125765		0.000611515	0.0816401	0.0170475		0.000423667	0.0644432	0.0141164
	0.00139925	0.176682	0.0246085		0.000785982	0.113044	0.00984986		0.00064905	0.0779959	0.019063		0.000190321	0.0576438	0.0156544		0.000925249	0.139935	0.00633773		0.000691082	0.0577961	0.0101885		0.000615078	0.0443553	0.0149394		0.000792009	0.0770513	0.0129379		0.000618162	0.0847698	0.0132174		0.000428272	0.0651087	0.0164902
	0.00141413	0.178186	0.0305236		0.000794434	0.11301	0.00969157		0.000656029	0.0856748	0.0167576		0.000192367	0.0585185	0.0145773		0.000935198	0.141853	0.00569423		0.000698513	0.0579655	0.0101795		0.000621622	0.0453417	0.0153955		0.000800525	0.0797468	0.0131774		0.000624808	0.0869121	0.0101795		0.000432877	0.0660649	0.0169397
	0.00142902	0.180664	0.0289979		0.000802885	0.113724	0.00983448		0.000663008	0.0921229	0.0151873		0.000194413	0.0597464	0.0134828		0.000945147	0.142591	0.0100938		0.000705944	0.0578946	0.0101795		0.000628165	0.0466726	0.0166092		0.000809041	0.0817432	0.0168282		0.000631455	0.0879976	0.0101795		0.000437482	0.0668363	0.0163579
	0.0014439	0.181462	0.0287557		0.000811337	0.115186	0.0103813		0.000669987	0.0937527	0.0168739		0.00019646	0.0609743	0.0124096		0.000955096	0.145231	0.00615835		0.000713375	0.0578946	0.0101795		0.000634708	0.0482337	0.0176314		0.000817557	0.0841178	0.0176314		0.000638102	0.0898817	0.0102063		0.000442088	0.0675017	0.0157194
	0.00145879	0.185514	0.0253469		0.000819788	0.11622	0.0119971		0.000676966	0.0906558	0.0185887		0.000198506	0.0622022	0.0113639		0.000965044	0.146092	0.0141164		0.000720806	0.0578946	0.0101795		0.000641252	0.0498673	0.0185135		0.000826074	0.0847007	0.018316		0.000644749	0.0922752	0.0104771		0.000446693	0.0678764	0.0157194
	0.00147367	0.18261	0.0254461		0.00082824	0.114533	0.0126735		0.000683945	0.0833108	0.0202294		0.000200553	0.0634301	0.0103541		0.000974993	0.148397	0.0141164		0.000728237	0.0583434	0.0101795		0.000647795	0.0511982	0.0202363		0.00083459	0.0847898	0.0179981		0.000651396	0.094275	0.0107811		0.000451298	0.0678764	0.0157194
	0.00148856	0.183552	0.0231593		0.000836691	0.114633	0.0138877		0.000690924	0.0753655	0.0197533		0.000202599	0.0646501	0.00939751		0.000984942	0.149727	0.0129379		0.000735668	0.0612764	0.010496		0.000654339	0.0518637	0.020359		0.000843106	0.0851957	0.017726		0.000658043	0.0941969	0.0112404		0.000455903	0.0684004	0.0157194
	0.00150345	0.182725	0.0240237		0.000845142	0.117258	0.0142944		0.000697903	0.0693763	0.0176725		0.000204646	0.0643429	0.00990663		0.000994891	0.151058	0.0112931		0.000743099	0.0652691	0.0140691		0.000660882	0.0519055	0.020359		0.000851622	0.0874692	0.0189975		0.00066469	0.093388	0.0113357		0.000460508	0.0697314	0.0179189
	0.00151833	0.181748	0.0250123		0.000853594	0.12415	0.0142533		0.000704882	0.066609	0.0148084		0.000206692	0.0625085	0.0122239		0.00100484	0.152971	0.0112931		0.00075053	0.0686176	0.0185135		0.000667425	0.052571	0.020359		0.000860138	0.0897427	0.0224306		0.000671337	0.0926396	0.0109532		0.000465113	0.0710623	0.0213154
	0.00153322	0.183745	0.0221675		0.000862045	0.127591	0.0133314		0.000711861	0.0678326	0.0117111		0.000208739	0.0596765	0.0157584		0.00101479	0.154385	0.01259		0.000757961	0.0690896	0.0189727		0.000673969	0.0539079	0.0213154		0.000868655	0.0907867	0.0219791		0.000677984	0.0928299	0.0104117		0.000469718	0.0718692	0.0213154
	0.0015481	0.185662	0.0213154		0.000870497	0.127735	0.0157074		0.00071884	0.0710563	0.0106983		0.000210785	0.058919	0.0170405		0.00102474	0.156305	0.0103617		0.000765392	0.0681096	0.0197963		0.000680512	0.0559043	0.018488		0.000877171	0.089738	0.022188		0.000684631	0.0932417	0.00746972		0.000474323	0.0718692	0.0213154
	0.00156299	0.19159	0.0173844		0.000878948	0.124642	0.0193764		0.000725819	0.0750487	0.0113172		0.000212832	0.0596507	0.0164868		0.00103469	0.157307	0.0078295		0.000772823	0.0674788	0.0206205		0.000687056	0.0572352	0.0157194		0.000885687	0.0884642	0.0227489		0.000691277	0.0944946	0.00746972		0.000478928	0.0725346	0.0213154
	0.00157787	0.186953	0.0206578		0.0008874	0.121521	0.0233655		0.000732798	0.0785292	0.0126625		0.000214878	0.0611168	0.0149669		0.00104464	0.158237	0.00666879		0.000780254	0.0674011	0.0201193		0.000693599	0.0582025	0.0157194		0.000894203	0.0883719	0.0233354		0.000697924	0.0958255	0.00846986		0.000483533	0.0732001	0.0241222
	0.00159276	0.188883	0.0189103		0.000895851	0.118257	0.0245664		0.000739777	0.0807966	0.0139446		0.000216924	0.0617642	0.0145287		0.00105458	0.159103	0.0103606		0.000787685	0.0677157	0.019763		0.000700142	0.0588679	0.0144305		0.00090272	0.0892879	0.0187251		0.000704571	0.0971166	0.00564657		0.000488138	0.0738655	0.0241222
	0.00160765	0.195414	0.0167159		0.000904302	0.121022	0.0236622		0.000746756	0.0817332	0.0147824		0.000218971	0.0621785	0.0144		0.00106453	0.159822	0.0138616		0.000795116	0.0678764	0.019763		0.000706686	0.0595334	0.0129379		0.000911236	0.0911094	0.0192958		0.000711218	0.0975404	0.00556395		0.000492743	0.0745253	0.0241222
	0.00162253	0.196845	0.0202266		0.000912754	0.124219	0.0223672		0.000753735	0.0819255	0.0148602		0.000221017	0.0621744	0.0138576		0.00107448	0.1611	0.0154188		0.000802547	0.0678764	0.019763		0.000713229	0.059891	0.0129379		0.000919752	0.091898	0.0220799		0.000717865	0.0970156	0.00535904		0.000497348	0.0750634	0.0225983
	0.00163742	0.203171	0.0238928		0.000921205	0.128021	0.0210185		0.000760714	0.0823091	0.0144639		0.000223064	0.0583512	0.0131895		0.00108443	0.163544	0.0163151		0.000809978	0.0691085	0.019763		0.000719773	0.059891	0.0129379		0.000928268	0.0926646	0.023012		0.000724512	0.0967767	0.00605739		0.000501954	0.0754798	0.0228612
	0.0016523	0.213514	0.0235233		0.000929657	0.128379	0.0199225		0.000767693	0.0839526	0.0145595		0.00022511	0.0548784	0.0123685		0.00109438	0.166045	0.0125466		0.000817409	0.0701444	0.0171533		0.000726316	0.0606246	0.0129379		0.000936784	0.0927507	0.020795		0.000731159	0.0970006	0.00872408		0.000506559	0.0751147	0.0231327
	0.00166719	0.221998	0.0208388		0.000938108	0.127588	0.0196664		0.000774672	0.0872374	0.0151723		0.000227157	0.0526905	0.0115583		0.00110433	0.168459	0.0101431		0.00082484	0.0709841	0.0175989		0.000732859	0.0619555	0.0119794		0.000945301	0.0928367	0.0217242		0.000737806	0.0986105	0.0095855		0.000511164	0.0754375	0.0234125
	0.00168207	0.225991	0.0181729		0.000946559	0.126988	0.019003		0.000781651	0.0902505	0.0165181		0.000229203	0.0551884	0.0108033		0.00111428	0.170073	0.00765547		0.000832271	0.0710599	0.018072		0.000739403	0.0632864	0.0112931		0.000953817	0.0929279	0.0226555		0.000744453	0.10022	0.0122805		0.000515769	0.0759303	0.0225919
	0.00169696	0.224409	0.0195768		0.000955011	0.126075	0.0191078		0.00078863	0.0909309	0.0162301		0.00023125	0.058203	0.0104953		0.00112423	0.171948	0.00998603		0.000839702	0.0718012	0.0212182		0.000745946	0.0645492	0.0112931		0.000962333	0.0930191	0.0203162		0.0007511	0.101805	0.0129379		0.000520374	0.0771528	0.0227225
	0.00171184	0.227181	0.0172328		0.000963462	0.12882	0.0186099		0.000795609	0.0888225	0.0143685		0.000233296	0.0614358	0.0113343		0.00113418	0.17403	0.00969174		0.000847133	0.072781	0.0194575		0.000752489	0.0652146	0.00846986		0.000970849	0.0931103	0.0196677		0.000757746	0.103508	0.0119542		0.000524979	0.0794539	0.0212453
	0.00172673	0.224129	0.0159351		0.000971914	0.132538	0.0180885		0.000802588	0.0859463	0.0114535		0.000235343	0.0654458	0.0134455		0.00114412	0.176593	0.00705611		0.000854564	0.0741485	0.0179493		0.000759033	0.066739	0.00846986		0.000979366	0.0934649	0.0190451		0.000764393	0.105505	0.00696639		0.000529584	0.082351	0.0214097
	0.00174162	0.221982	0.016674		0.000980365	0.135072	0.0184288		0.000809567	0.0842653	0.00989373		0.000237389	0.0696543	0.0160941		0.00115407	0.179768	0.0107488		0.000861995	0.0747966	0.0144318		0.000765576	0.0685969	0.0102919		0.000987882	0.0961394	0.0204844		0.00077104	0.107183	0.00489008		0.000534189	0.083783	0.0244569
	0.0017565	0.2208	0.0175298		0.000988817	0.138394	0.0182126		0.000816546	0.084722	0.00974041		0.000239436	0.0736456	0.0188125		0.00116402	0.183239	0.0103427		0.000869426	0.0752062	0.014644		0.00077212	0.0702821	0.0135151		0.000996398	0.0992659	0.0179029		0.000777687	0.107396	0.00459313		0.000538794	0.0838446	0.0262485
	0.00177139	0.219619	0.0184973		0.000997268	0.142216	0.0194639		0.000823525	0.0869755	0.00912503		0.000241482	0.0768603	0.0212281		0.00117397	0.185157	0.0122053		0.000876857	0.0745638	0.0151182		0.000778663	0.0717338	0.0142365		0.00100491	0.101844	0.0169397		0.000784334	0.107384	0.00425368		0.000543399	0.0846966	0.0256321
	0.00178627	0.22037	0.0177001		0.00100572	0.146015	0.0209654		0.000830504	0.0900599	0.00757681		0.000243528	0.0790663	0.0228742		0.00118392	0.18595	0.0129027		0.000884288	0.0751891	0.0156223		0.000785206	0.0738195	0.016451		0.00101343	0.103872	0.0158524		0.000790981	0.107102	0.00598047		0.000548004	0.0864056	0.0225863
	0.00180116	0.219988	0.0161255		0.00101417	0.147148	0.0230432		0.000837483	0.0909614	0.00721959		0.000245575	0.0800817	0.0233782		0.00119387	0.18634	0.0129379		0.000891719	0.0778598	0.0134274		0.00079175	0.0772761	0.0211328		0.00102195	0.105868	0.0124106		0.000797628	0.107498	0.00653236		0.000552609	0.0878401	0.0225863
	0.00181604	0.218481	0.0153176		0.00102262	0.147848	0.0230492		0.000844462	0.092275	0.00837075		0.000247621	0.0799064	0.0226766		0.00120382	0.186993	0.0112931		0.00089915	0.0806935	0.0177905		0.000798293	0.0802892	0.0164819		0.00103046	0.10852	0.0129379		0.000804275	0.108176	0.00817409		0.000557215	0.0878401	0.0225863
	0.00183093	0.223798	0.0240982		0.00103107	0.148986	0.0227518		0.000851441	0.0926266	0.0100061		0.000249668	0.079351	0.0216315		0.00121377	0.18894	0.0112931		0.000906581	0.082897	0.0190759		0.000804837	0.0816691	0.0157194		0.00103898	0.110445	0.0146882		0.000810922	0.109204	0.00564657		0.00056182	0.0884893	0.0225863
	0.00184581	0.218436	0.0157012		0.00103953	0.149978	0.0226954		0.00085842	0.0940876	0.00995196		0.000251714	0.0787955	0.0206691		0.00122372	0.190106	0.00978235		0.000914012	0.0833207	0.0195187		0.00081138	0.081851	0.0157194		0.0010475	0.111949	0.0173943		0.000817569	0.109631	0.00564657		0.000566425	0.0890169	0.0253408
	0.0018607	0.228523	0.0254241		0.00104798	0.150055	0.0236785		0.000865399	0.0940615	0.00927093		0.000253761	0.0782401	0.0198014		0.00123367	0.191377	0.0101932		0.000921443	0.0837777	0.0195603		0.000817923	0.081851	0.0157194		0.00105601	0.112726	0.0172496		0.000824215	0.109285	0.00532354		0.00057103	0.0894227	0.0248245
	0.00187559	0.228419	0.0250093		0.00105643	0.148272	0.0234419		0.000872378	0.0941762	0.00876036		0.000255807	0.0776846	0.0190412		0.00124361	0.190415	0.0118953		0.000928874	0.0838474	0.0195603		0.000824467	0.081851	0.0157194		0.00106453	0.112993	0.0173641		0.000830862	0.108624	0.00507536		0.000575635	0.0897637	0.0243081
	0.00189047	0.229365	0.0241983		0.00106488	0.144589	0.0201015		0.000879357	0.0951292	0.0080044		0.000257854	0.0771292	0.0184017		0.00125356	0.190089	0.0102594		0.000936305	0.08394	0.0195603		0.00083101	0.081851	0.0157194		0.00107304	0.114788	0.0176314		0.000837509	0.107811	0.00446605		0.00058024	0.0909501	0.0224444
	0.00190536	0.231997	0.020314		0.00107333	0.142456	0.017204		0.000886336	0.098445	0.00706459		0.0002599	0.0765737	0.0178956		0.00126351	0.190149	0.0142528		0.000943736	0.0846054	0.0199016		0.000837553	0.081851	0.0157194		0.00108156	0.116174	0.0172801		0.000844156	0.106998	0.00378647		0.000584845	0.0921754	0.0207814
	0.00192024	0.230256	0.0180401		0.00108178	0.14427	0.01828		0.000893315	0.101819	0.00642795		0.000261947	0.0760183	0.0175342		0.00127346	0.191161	0.0176314		0.000951167	0.0852709	0.0220506		0.000844097	0.081851	0.0157194		0.00109008	0.117686	0.0181491		0.000850803	0.106341	0.00325322		0.00058945	0.0919186	0.020247
	0.00193513	0.232674	0.0212093		0.00109023	0.148416	0.0215972		0.000900295	0.104553	0.00659895		0.000263993	0.0754628	0.0173264		0.00128341	0.191651	0.0176314		0.000958598	0.0858437	0.0220506		0.00085064	0.0819065	0.0157194		0.00109859	0.117714	0.0195802		0.00085745	0.106658	0.0028497		0.000594055	0.0910266	0.0212024
	0.00195001	0.233406	0.0178042		0.00109869	0.150253	0.023723		0.000907274	0.105122	0.00756964		0.000266039	0.0749074	0.0172776		0.00129336	0.192315	0.0176314		0.000966029	0.086098	0.0220506		0.000857184	0.0824849	0.0154869		0.00110711	0.117898	0.020359		0.000864097	0.107082	0.00489008		0.00059866	0.0903874	0.0210603
	0.0019649	0.235347	0.0200514		0.00110714	0.148095	0.0237938		0.000914253	0.106971	0.00775111		0.000268086	0.074352	0.0173891		0.00130331	0.192716	0.0157236		0.00097346	0.0873863	0.0211611		0.000863727	0.083556	0.0128218		0.00111563	0.117423	0.0202802		0.000870744	0.107342	0.00514454		0.000603265	0.0913059	0.0208038
	0.00197979	0.236946	0.0222515		0.00111559	0.145826	0.0235757		0.000921232	0.108393	0.00776336		0.000270132	0.0733838	0.0181045		0.00131326	0.193226	0.0164471		0.000980891	0.0884784	0.0177623		0.00087027	0.0843989	0.0147709		0.00112414	0.116905	0.0200493		0.000877391	0.106597	0.00578902		0.00060787	0.0924803	0.0192411
	0.00199467	0.238736	0.0210142		0.00112404	0.144638	0.0229705		0.000928211	0.109473	0.00746214		0.000272179	0.0719898	0.0194659		0.00132321	0.193228	0.0168666		0.000988322	0.08912	0.0183749		0.000876814	0.0845462	0.0147035		0.00113266	0.116136	0.0198615		0.000884038	0.10557	0.00645167		0.000612475	0.0934847	0.0185135
	0.00200956	0.242999	0.0195606		0.00113249	0.145606	0.0212742		0.00093519	0.108964	0.00777376		0.000274225	0.0704059	0.0213814		0.00133315	0.193434	0.0171734		0.000995752	0.0889607	0.0190043		0.000883357	0.0841243	0.0146725		0.00114117	0.115514	0.0191971		0.000890684	0.104705	0.00713065		0.000617081	0.0938292	0.0185135
	0.00202444	0.245211	0.0219527		0.00114094	0.148493	0.0197141		0.000942169	0.108966	0.00854671		0.000276272	0.0690448	0.0233681		0.0013431	0.193889	0.0170612		0.00100318	0.0905304	0.0194639		0.000889901	0.0837023	0.0147301		0.00114969	0.115411	0.0178859		0.000897331	0.104694	0.00741765		0.000621686	0.0937482	0.0185135
	0.00203933	0.243418	0.0187846		0.00114939	0.151983	0.0182678		0.000949148	0.106172	0.00658403		0.000278318	0.0682059	0.0249979		0.00135305	0.194836	0.0153087		0.00101061	0.0922963	0.0220506		0.000896444	0.0844913	0.01537		0.00115821	0.116841	0.0150811		0.000903978	0.106568	0.00740683		0.000626291	0.0935456	0.018725
	0.00205421	0.249764	0.0270151		0.00115785	0.155338	0.0164599		0.000956127	0.108105	0.00677993		0.000280365	0.0679227	0.0259902		0.001363	0.196475	0.0168183		0.00101805	0.0938292	0.0220506		0.000902987	0.0863961	0.0185199		0.00116672	0.120419	0.0192959		0.000910625	0.108715	0.0102652		0.000630896	0.0932213	0.0190502
	0.0020691	0.249784	0.024923		0.0011663	0.157049	0.0143813		0.000963106	0.111409	0.00780436		0.000282411	0.0687095	0.0269937		0.00137295	0.198274	0.0139808		0.00102548	0.0938292	0.0220506		0.000909531	0.0885815	0.020385		0.00117524	0.12415	0.0244504		0.000917272	0.110185	0.0108496		0.000635501	0.0928561	0.0193837
	0.00208398	0.249238	0.0242136		0.00117475	0.157889	0.012231		0.000970085	0.118912	0.0103321		0.000284458	0.0705434	0.0287067		0.0013829	0.200446	0.0111933		0.00103291	0.0937373	0.0220506		0.000916074	0.0897286	0.0213154		0.00118375	0.128213	0.0228275		0.000923919	0.110958	0.0111925		0.000640106	0.0931261	0.019725
	0.00209887	0.250526	0.0253507		0.0011832	0.158086	0.0104647		0.000977064	0.121464	0.0105749		0.000286504	0.0731546	0.031474		0.00139285	0.203736	0.0116839		0.00104034	0.0934493	0.0220291		0.000922617	0.0905957	0.0213154		0.00119227	0.131091	0.0224078		0.000930566	0.112842	0.00996026		0.000644711	0.0935821	0.0194596
	0.00211376	0.253852	0.0262145		0.00119165	0.157741	0.00926321		0.000984043	0.122091	0.00927389		0.000288551	0.0732539	0.0309433		0.0014028	0.205912	0.0123436		0.00104777	0.0936305	0.0220062		0.000929161	0.0924102	0.0224719		0.00120079	0.134219	0.0219524		0.000937213	0.115456	0.0103203		0.000649316	0.0946936	0.0202825
	0.00212864	0.253565	0.0220197		0.0012001	0.155061	0.0106873		0.000991022	0.12124	0.00904134		0.000290597	0.070231	0.0264505		0.00141275	0.208782	0.00860877		0.0010552	0.0939266	0.0245365		0.000935704	0.094052	0.0210207		0.0012093	0.136198	0.0172417		0.00094386	0.117231	0.0112931		0.000653921	0.0952917	0.0224091
	0.00214353	0.257233	0.0179379		0.00120855	0.151206	0.0146259		0.000998001	0.120499	0.00885186		0.000292643	0.0667297	0.0212482		0.00142269	0.2099	0.0157194		0.00106263	0.0963937	0.0242228		0.000942248	0.0947117	0.0207635		0.00121782	0.136844	0.0188167		0.000950507	0.118719	0.0112931		0.000658526	0.0957829	0.0224091
	0.00215841	0.257844	0.0164497		0.00121701	0.149151	0.0188154		0.00100498	0.121192	0.0106605		0.00029469	0.0655252	0.0190444		0.00143264	0.212946	0.0157194		0.00107006	0.0991041	0.0199889		0.000948791	0.0942476	0.0207372		0.00122634	0.136596	0.0192673		0.000957153	0.12005	0.0103747		0.000663131	0.0962248	0.0223088
	0.0021733	0.256732	0.0151052		0.00122546	0.151833	0.021307		0.00101196	0.121884	0.0125711		0.000296736	0.0669645	0.020153		0.00144259	0.21526	0.0176314		0.00107749	0.101399	0.0202513		0.000955334	0.094872	0.0215963		0.00123485	0.13595	0.019763		0.0009638	0.121381	0.0101795		0.000667736	0.096545	0.0206422
	0.00218818	0.255535	0.0141164		0.00123391	0.159561	0.0180673		0.00101894	0.122576	0.0145611		0.000298783	0.068475	0.0212975		0.00145254	0.217921	0.0152872		0.00108492	0.102032	0.0197194		0.000961878	0.0955465	0.0242647		0.00124337	0.136803	0.019763		0.000970447	0.122444	0.0101795		0.000672341	0.0967862	0.0208129
	0.00220307	0.255535	0.0141164		0.00124236	0.163619	0.0155172		0.00102592	0.121355	0.0148205		0.000300829	0.0708529	0.0223913		0.00146249	0.219916	0.0149394		0.00109236	0.102127	0.0175757		0.000968421	0.0961925	0.0249976		0.00125188	0.137949	0.0153086		0.000977094	0.123109	0.0123064		0.000676947	0.0964072	0.0209949
	0.00221795	0.257247	0.0145346		0.00125081	0.166454	0.0128364		0.0010329	0.119265	0.015345		0.000302876	0.0740981	0.0235189		0.00147244	0.220666	0.0176259		0.00109979	0.103314	0.0183166		0.000974965	0.095767	0.0254096		0.0012604	0.13887	0.0148998		0.000983741	0.123775	0.0123064		0.000681552	0.0962634	0.0211297
	0.00223284	0.261514	0.0183912		0.00125926	0.164231	0.0169744		0.00103988	0.116705	0.0160659		0.000304922	0.0781396	0.0247645		0.00148239	0.220805	0.0165584		0.00110722	0.105566	0.0190455		0.000981508	0.0953416	0.025086		0.00126892	0.139787	0.0158545		0.000990388	0.123775	0.0123064		0.000686157	0.0964731	0.0202586
	0.00224773	0.262801	0.0176813		0.00126771	0.166234	0.0207042		0.00104685	0.115504	0.0168434		0.000306969	0.082181	0.026268		0.00149234	0.220141	0.0154976		0.00111465	0.107903	0.0172992		0.000988051	0.0948406	0.0247425		0.00127743	0.140352	0.0195059		0.000997035	0.124196	0.0123064		0.000690762	0.0966932	0.0193013
	0.00226261	0.265613	0.0271158		0.00127617	0.169709	0.0233047		0.00105383	0.11679	0.0169241		0.000309015	0.0857903	0.0277834		0.00150229	0.219778	0.0149394		0.00112208	0.10954	0.0171734		0.000994595	0.0944323	0.0244162		0.00128595	0.141582	0.0191864		0.00100368	0.125527	0.0106885		0.000695367	0.0965565	0.0188124
	0.0022775	0.260338	0.020095		0.00128462	0.174325	0.0214007		0.00106081	0.121254	0.0179314		0.000311062	0.0884972	0.0290339		0.00151223	0.220857	0.0149094		0.00112951	0.111532	0.0171734		0.00100114	0.0966241	0.024041		0.00129447	0.141612	0.0205512		0.00101033	0.127494	0.0123064		0.000699972	0.0963288	0.0186864
	0.00229238	0.265454	0.0217571		0.00129307	0.174987	0.0182164		0.00106779	0.125761	0.0182493		0.000313108	0.0903018	0.0299696		0.00152218	0.223188	0.0126941		0.00113694	0.112952	0.0153802		0.00100768	0.0991406	0.0251279		0.00130298	0.141897	0.020359		0.00101698	0.128864	0.0122927		0.000704577	0.0963427	0.0183098
	0.00230727	0.269075	0.0257224		0.00130152	0.171398	0.0151207		0.00107477	0.129498	0.0185392		0.000315154	0.0913465	0.0304463		0.00153213	0.225934	0.0145005		0.00114437	0.116861	0.0128186		0.00101422	0.101407	0.0254814		0.0013115	0.142407	0.020359		0.00102362	0.129149	0.0122372		0.000709182	0.0964782	0.0184801
	0.00232215	0.271159	0.0248513		0.00130997	0.167253	0.0141615		0.00108175	0.130262	0.0184075		0.000317201	0.0916786	0.0302111		0.00154208	0.226976	0.0111806		0.0011518	0.119593	0.0170371		0.00102077	0.103239	0.0225878		0.00132001	0.144975	0.0213154		0.00103027	0.128622	0.0122269		0.000713787	0.0963512	0.0189202
	0.00233704	0.274194	0.0302882		0.00131842	0.16606	0.0160984		0.00108873	0.13094	0.0192655		0.000319247	0.0912981	0.0292468		0.00155203	0.227225	0.0103341		0.00115923	0.122289	0.0141924		0.00102731	0.104332	0.0213909		0.00132853	0.147425	0.0180162		0.00103692	0.128465	0.012262		0.000718392	0.0965279	0.019364
	0.00235193	0.278979	0.0262065		0.00132687	0.168044	0.0206179		0.00109571	0.132756	0.020004		0.000321294	0.0904946	0.0278493		0.00156198	0.227966	0.00978617		0.00116667	0.122729	0.0140396		0.00103386	0.10615	0.0209986		0.00133705	0.149651	0.0184951		0.00104356	0.128365	0.011675		0.000722997	0.0970181	0.0178484
	0.00236681	0.287924	0.0345277		0.00133532	0.169137	0.0217637		0.00110269	0.136355	0.0192862		0.00032334	0.0896911	0.02647		0.00157193	0.229469	0.00993549		0.0011741	0.123002	0.0141202		0.0010404	0.106297	0.0227483		0.00134556	0.150414	0.0214937		0.00105021	0.128089	0.0110975		0.000727602	0.0976301	0.0171734
	0.0023817	0.290853	0.0355097		0.00134378	0.168935	0.0205952		0.00110967	0.140379	0.0170907		0.000325387	0.0888876	0.0251116		0.00158188	0.231171	0.0108775		0.00118153	0.123543	0.0168761		0.00104694	0.106743	0.0250542		0.00135408	0.151291	0.0230934		0.00105686	0.12745	0.0104115		0.000732208	0.0985015	0.0171734
	0.00239658	0.291449	0.0347198		0.00135223	0.167404	0.017563		0.00111664	0.141854	0.0154713		0.000327433	0.0880842	0.023778		0.00159183	0.232305	0.0148671		0.00118896	0.124068	0.0171734		0.00105349	0.106603	0.025328		0.0013626	0.152267	0.0231096		0.0010635	0.127931	0.00918913		0.000736813	0.100378	0.0183415
	0.00241147	0.293382	0.027633		0.00136068	0.170387	0.0159922		0.00112362	0.140473	0.016123		0.00032948	0.0872807	0.0224735		0.00160177	0.234331	0.0176314		0.00119639	0.125286	0.0179342		0.00106003	0.10708	0.0251467		0.00137111	0.152162	0.0242939		0.00107015	0.128763	0.00564657		0.000741418	0.10304	0.0175932
	0.00242635	0.296587	0.031786		0.00136913	0.172713	0.0144693		0.0011306	0.136447	0.0185633		0.000331526	0.0864772	0.0212035		0.00161172	0.234767	0.0171245		0.00120382	0.126385	0.0172985		0.00106657	0.108849	0.0254408		0.00137963	0.151385	0.0243826		0.0010768	0.130923	0.00564657		0.000746023	0.105022	0.0149394
	0.00244124	0.298092	0.0332123		0.00137758	0.173826	0.0136913		0.00113758	0.134355	0.0203687		0.000333573	0.0856737	0.0199747		0.00162167	0.235196	0.0175711		0.00121125	0.126927	0.017991		0.00107312	0.110791	0.0241222		0.00138814	0.149541	0.0243826		0.00108344	0.133434	0.0105668		0.000750628	0.105807	0.0149394
	0.00245612	0.299455	0.0320664		0.00138603	0.173848	0.013205		0.00114456	0.134969	0.0203059		0.000335619	0.0848702	0.0187951		0.00163162	0.23473	0.0172848		0.00121868	0.125998	0.0181593		0.00107966	0.112259	0.0241222		0.00139666	0.148311	0.0241858		0.00109009	0.135769	0.00782912		0.000755233	0.105807	0.0149394
	0.00247101	0.302075	0.0292175		0.00139448	0.176696	0.0154448		0.00115154	0.138012	0.0194774		0.000337665	0.0840667	0.0176747		0.00164157	0.235335	0.0171734		0.00122611	0.125694	0.0181693		0.0010862	0.11359	0.0221687		0.00140518	0.148062	0.0241222		0.00109674	0.13674	0.00708387		0.000759838	0.105807	0.0149394
	0.0024859	0.305249	0.0302716		0.00140294	0.183278	0.0203382		0.00115852	0.140266	0.0194748		0.000339712	0.0832633	0.0166254		0.00165152	0.236092	0.0171734		0.00123354	0.126072	0.0151465		0.00109275	0.115145	0.0231096		0.00141369	0.149368	0.0249037		0.00110339	0.136108	0.00640184		0.000764443	0.105807	0.0149394
	0.00250078	0.304547	0.0309145		0.00141139	0.185076	0.021521		0.0011655	0.141633	0.0199943		0.000341758	0.0824598	0.0156614		0.00166147	0.236538	0.019194		0.00124098	0.127544	0.0164336		0.00109929	0.117344	0.0234174		0.00142221	0.151364	0.0278062		0.00111003	0.135961	0.0064951		0.000769048	0.105807	0.0149394
	0.00251567	0.301778	0.0288775		0.00141984	0.185327	0.0218502		0.00117248	0.142361	0.0207579		0.000343805	0.0816563	0.0147994		0.00167142	0.237235	0.0175321		0.00124841	0.129964	0.0154544		0.00110583	0.118675	0.0213154		0.00143073	0.153463	0.0286532		0.00111668	0.136334	0.00899456		0.000773653	0.105807	0.0149394
	0.00253055	0.303448	0.0314388		0.00142829	0.181811	0.0180739		0.00117946	0.142978	0.0217732		0.000345851	0.0820374	0.0144359		0.00168137	0.237873	0.0150656		0.00125584	0.131562	0.0115404		0.00111238	0.119707	0.0213154		0.00143924	0.15546	0.026947		0.00112333	0.137136	0.00840084		0.000778258	0.106013	0.0149394
	0.00254544	0.303448	0.0314388		0.00143674	0.180398	0.0183597		0.00118643	0.142351	0.0215578		0.000347898	0.0830647	0.0145404		0.00169132	0.238988	0.0169303		0.00126327	0.133689	0.0144025		0.00111892	0.119459	0.0211908		0.00144776	0.156791	0.0231096		0.00112997	0.137605	0.00645063		0.000782863	0.106679	0.0147993
	0.00256032	0.303885	0.0321519		0.00144519	0.181468	0.017694		0.00119341	0.140184	0.0196105		0.000349944	0.084111	0.0157192		0.00170126	0.239847	0.0155251		0.0012707	0.135798	0.0102617		0.00112546	0.119039	0.0209199		0.00145627	0.158804	0.0231096		0.00113662	0.138203	0.00506876		0.000787468	0.107344	0.0146702
	0.00257521	0.303694	0.0355049		0.00145364	0.183808	0.0182641		0.00120039	0.139807	0.0183193		0.000351991	0.0839918	0.0183809		0.00171121	0.242016	0.0155032		0.00127813	0.138387	0.0112931		0.00113201	0.11852	0.0206714		0.00146479	0.1608	0.0216502		0.00114327	0.138448	0.00770857		0.000792074	0.10782	0.0146702
	0.0025901	0.303219	0.0357069		0.0014621	0.187769	0.0197576		0.00120737	0.142602	0.0189552		0.000354037	0.0810557	0.024234		0.00172116	0.243781	0.0176314		0.00128556	0.140411	0.0112931		0.00113855	0.118103	0.0204461		0.00147331	0.16304	0.0231096		0.00114991	0.138541	0.00796933		0.000796679	0.108006	0.0147293
	0.00260498	0.302233	0.0343657		0.00147055	0.189075	0.0216138		0.00121435	0.148645	0.0195841		0.000356084	0.0767417	0.0311646		0.00173111	0.245553	0.0176314		0.00129299	0.141076	0.0101795		0.00114509	0.119038	0.020359		0.00148182	0.164611	0.0238169		0.00115656	0.138712	0.0082891		0.000801284	0.108837	0.015359
	0.00261987	0.301451	0.0332861		0.001479	0.191257	0.0231286		0.00122133	0.152227	0.0196084		0.00035813	0.0732536	0.0358602		0.00174106	0.245421	0.0176314		0.00130042	0.142407	0.0101795		0.00115164	0.120297	0.0198792		0.00149034	0.166004	0.0250939		0.00116321	0.138946	0.00751677		0.000805889	0.110667	0.0143431
	0.00263475	0.30712	0.0323329		0.00148745	0.196246	0.0217464		0.00122831	0.153116	0.019259		0.000360177	0.0727811	0.036615		0.00175101	0.245692	0.0181706		0.00130785	0.143073	0.0129379		0.00115818	0.121628	0.019763		0.00149886	0.168422	0.0226085		0.00116985	0.139584	0.00763635		0.000810494	0.113329	0.0123881
	0.00264964	0.307659	0.0331956		0.0014959	0.201588	0.0188941		0.00123529	0.151428	0.0206653		0.000362223	0.0745125	0.0349032		0.00176096	0.2457	0.021327		0.00131529	0.143738	0.0129379		0.00116472	0.121996	0.019763		0.00150737	0.171084	0.0269324		0.0011765	0.139785	0.00693568		0.000815099	0.115005	0.0118685
	0.00266452	0.308978	0.0320262		0.00150435	0.203209	0.0185006		0.00124227	0.14943	0.0219703		0.000364269	0.0762439	0.0332122		0.00177091	0.248676	0.0223763		0.00132272	0.143738	0.0129379		0.00117127	0.122662	0.0199161		0.00151589	0.172808	0.0244504		0.00118315	0.140822	0.00701218		0.000819704	0.115394	0.00936767
	0.00267941	0.307654	0.0318133		0.0015128	0.196239	0.0241663		0.00124925	0.147206	0.0231962		0.000366316	0.0779752	0.0315455		0.00178086	0.250141	0.0215131		0.00133015	0.144404	0.0129379		0.00117781	0.123327	0.020359		0.0015244	0.173038	0.0244667		0.00118979	0.142092	0.00960022		0.000824309	0.115796	0.00723329
	0.00269429	0.308513	0.0299557		0.00152126	0.18744	0.0300485		0.00125622	0.145773	0.0243112		0.000368362	0.0797066	0.0299071		0.0017908	0.252375	0.0196972		0.00133758	0.145069	0.0112931		0.00118435	0.124295	0.020359		0.00153292	0.172378	0.0245201		0.00119644	0.143277	0.00846986		0.000828914	0.117262	0.0105206
	0.00270918	0.313063	0.0299812		0.00152971	0.181759	0.0327388		0.0012632	0.146161	0.0250068		0.000370409	0.081438	0.0283019		0.00180075	0.252842	0.0241798		0.00134501	0.146183	0.0112931		0.0011909	0.125376	0.0210783		0.00154144	0.172562	0.0246104		0.00120309	0.143738	0.00846986		0.000833519	0.118584	0.0142629
	0.00272407	0.314081	0.0286315		0.00153816	0.181534	0.031159		0.00127018	0.14837	0.0253305		0.000372455	0.0831694	0.026736		0.0018107	0.254433	0.019818		0.00135244	0.147444	0.0131968		0.00119744	0.126707	0.0224107		0.00154995	0.172746	0.0223043		0.00120974	0.143738	0.00846986		0.000838124	0.118785	0.0179368
	0.00273895	0.31326	0.0286289		0.00154661	0.1843	0.0279281		0.00127716	0.150798	0.0258594		0.000374502	0.0849008	0.0252166		0.00182065	0.255518	0.019763		0.00135987	0.148433	0.0166407		0.00120398	0.12767	0.0231096		0.00155847	0.17293	0.021405		0.00121638	0.144091	0.00846986		0.000842729	0.118434	0.0181961
	0.00275384	0.326837	0.0261343		0.00155506	0.189182	0.023933		0.00128414	0.153529	0.0255476		0.000376548	0.0866322	0.0237529		0.0018306	0.25551	0.019763		0.0013673	0.148581	0.0159708		0.00121053	0.128486	0.0224768		0.00156698	0.172499	0.0205108		0.00122303	0.145176	0.00783007		0.000847334	0.118967	0.0177789
	0.00276872	0.327404	0.0269324		0.00156351	0.193835	0.0203689		0.00129112	0.154417	0.023785		0.000378595	0.0883636	0.0223557		0.00184055	0.255222	0.019847		0.00137473	0.147525	0.0155843		0.00121707	0.129458	0.0207695		0.0015755	0.172484	0.0208818		0.00122968	0.145206	0.00734439		0.00085194	0.120073	0.0186434
	0.00278361	0.327511	0.0269877		0.00157196	0.196771	0.0185421		0.0012981	0.154273	0.0202999		0.000380641	0.090095	0.0210383		0.0018505	0.254672	0.020736		0.00138216	0.147108	0.0152335		0.00122361	0.130667	0.022319		0.00158402	0.173202	0.0232736		0.00123632	0.145129	0.00840716		0.000856545	0.121585	0.0195372
	0.00279849	0.327776	0.0272976		0.00158042	0.198977	0.0193233		0.00130508	0.151934	0.0167549		0.000382688	0.0918264	0.0198166		0.00186045	0.254644	0.0216457		0.00138959	0.148217	0.0181107		0.00123016	0.131479	0.024433		0.00159253	0.174325	0.0240613		0.00124297	0.145151	0.00795046		0.00086115	0.122507	0.0177128
	0.00281338	0.333084	0.0264228		0.00158887	0.201553	0.0195571		0.00131206	0.150769	0.0153658		0.000384734	0.0935578	0.0187094		0.0018704	0.254827	0.0220375		0.00139703	0.149522	0.0145016		0.0012367	0.131712	0.0256773		0.00160105	0.175256	0.0269324		0.00124962	0.146953	0.0100397		0.000865755	0.122838	0.0172016
	0.00282826	0.331451	0.0312407		0.00159732	0.204135	0.0196958		0.00131904	0.150778	0.0160704		0.00038678	0.0948611	0.0179003		0.00188034	0.255933	0.0212367		0.00140446	0.15107	0.0136821		0.00124324	0.131384	0.0257062		0.00160957	0.176667	0.0269324		0.00125626	0.148522	0.00980498		0.00087036	0.122473	0.0166907
	0.00284315	0.333624	0.0325152		0.00160577	0.20454	0.0186558		0.00132602	0.152282	0.018205		0.000388827	0.0952124	0.0176304		0.00189029	0.256856	0.0229911		0.00141189	0.152026	0.01182		0.00124979	0.130865	0.0254895		0.00161808	0.179175	0.0239626		0.00126291	0.150414	0.00980139		0.000874965	0.122202	0.0161801
	0.00285804	0.341703	0.0334978		0.00161422	0.204012	0.0184092		0.00133299	0.154279	0.0198411		0.000390873	0.0946118	0.0179366		0.00190024	0.25803	0.0237006		0.00141932	0.153588	0.0141164		0.00125633	0.130347	0.0252921		0.0016266	0.181458	0.022637		0.00126956	0.151406	0.0106491		0.00087957	0.122636	0.0160635
	0.00287292	0.348571	0.0427403		0.00162267	0.201965	0.0188592		0.00133997	0.157864	0.0200671		0.00039292	0.0934874	0.018676		0.00191019	0.259471	0.0229842		0.00142675	0.156754	0.013249		0.00126287	0.12998	0.0251147		0.00163511	0.18386	0.0235017		0.0012762	0.152304	0.0109654		0.000884175	0.123669	0.0185135
	0.00288781	0.352045	0.0421573		0.00163112	0.198775	0.0201073		0.00134695	0.160824	0.0213421		0.000394966	0.0923629	0.0196325		0.00192014	0.261433	0.0220506		0.00143418	0.159184	0.0127863		0.00126942	0.129785	0.0250939		0.00164363	0.185345	0.0269828		0.00128285	0.153092	0.0110634		0.00088878	0.124917	0.0173528
	0.00290269	0.356761	0.0386934		0.00163958	0.19927	0.0191319		0.00135393	0.161605	0.0220121		0.000397013	0.0912385	0.0207768		0.00193009	0.264081	0.0199572		0.00144161	0.162009	0.0119706		0.00127596	0.130606	0.0250939		0.00165215	0.187055	0.0246128		0.0012895	0.152683	0.00910313		0.000893385	0.125738	0.0169397
	0.00291758	0.357654	0.0373632		0.00164803	0.20226	0.0161092		0.00136091	0.157956	0.0198711		0.000399059	0.0901141	0.02208		0.00194004	0.265982	0.0231042		0.00144904	0.162751	0.00884919		0.0012825	0.132875	0.0253068		0.00166066	0.188324	0.0246128		0.00129615	0.153839	0.0095265		0.00089799	0.126926	0.0175961
	0.00293246	0.35899	0.0347439		0.00165648	0.206142	0.0114248		0.00136789	0.154663	0.0170582		0.000401106	0.0889896	0.0235158		0.00194999	0.266911	0.0243886		0.00145647	0.164255	0.00763297		0.00128905	0.135385	0.020709		0.00166918	0.188989	0.0220506		0.00130279	0.155038	0.00549844		0.000902595	0.128807	0.0211851
	0.00294735	0.357926	0.0355075		0.00166493	0.206017	0.00802885		0.00137487	0.153062	0.0158296		0.000403152	0.0878652	0.0250617		0.00195994	0.266818	0.0248918		0.0014639	0.165423	0.0103576		0.00129559	0.136752	0.0210685		0.0016777	0.190411	0.0220506		0.00130944	0.15809	0.00645669		0.0009072	0.130649	0.0215153
	0.00296224	0.357349	0.0360453		0.00167338	0.206577	0.00880339		0.00138185	0.15552	0.0180758		0.000405199	0.0878958	0.0252977		0.00196988	0.266822	0.0242172		0.00147134	0.166261	0.010735		0.00130213	0.13681	0.0206281		0.00168621	0.191741	0.0195641		0.00131609	0.159709	0.00819134		0.000911806	0.131644	0.0213154
	0.00297712	0.359346	0.0388138		0.00168183	0.207754	0.0104199		0.00138883	0.157464	0.020211		0.000407245	0.0889833	0.0243244		0.00197983	0.267177	0.0217292		0.00147877	0.166338	0.011482		0.00130868	0.137837	0.0221842		0.00169473	0.19422	0.019763		0.00132273	0.160116	0.00970314		0.000916411	0.131697	0.0213154
	0.00299201	0.359351	0.0326987		0.00169028	0.20963	0.0129324		0.00139581	0.156947	0.0180702		0.000409291	0.0906587	0.02287		0.00198978	0.267123	0.0189837		0.0014862	0.166525	0.01224		0.00131522	0.140302	0.0233977		0.00170324	0.196126	0.0194345		0.00132938	0.158456	0.0111435		0.000921016	0.131512	0.0214769
	0.00300689	0.359947	0.0335095		0.00169874	0.210128	0.0129363		0.00140278	0.155608	0.0159596		0.000411338	0.091767	0.0223107		0.00199973	0.266883	0.01818		0.00149363	0.166977	0.014418		0.00132176	0.141909	0.0254547		0.00171176	0.197791	0.0195603		0.00133603	0.158028	0.00759664		0.000925621	0.131205	0.0217927
	0.00302178	0.359891	0.0336679		0.00170719	0.210709	0.0136131		0.00140976	0.156238	0.01444		0.000413384	0.0924066	0.0225101		0.00200968	0.266769	0.0214178		0.00150106	0.167624	0.0146702		0.00132831	0.143784	0.0248396		0.00172028	0.198355	0.0198575		0.00134267	0.15781	0.00981793		0.000930226	0.13114	0.022116
	0.00303666	0.362385	0.028638		0.00171564	0.209902	0.016613		0.00141674	0.159291	0.0172028		0.000415431	0.0930462	0.0227105		0.00201963	0.267857	0.0220833		0.00150849	0.167545	0.0146617		0.00133485	0.14466	0.0238645		0.00172879	0.198512	0.0208863		0.00134932	0.159003	0.00956906		0.000934831	0.13144	0.0237004
	0.00305155	0.361857	0.0286181		0.00172409	0.207883	0.022387		0.00142372	0.162114	0.0222682		0.000417477	0.0936858	0.0229117		0.00202958	0.268802	0.0244504		0.00151592	0.167707	0.0137586		0.00134139	0.146106	0.0230826		0.00173731	0.198178	0.0217827		0.00135597	0.158921	0.00885062		0.000939436	0.131792	0.0255586
	0.00306643	0.368607	0.0388155		0.00173254	0.206174	0.0266986		0.0014307	0.162996	0.0256495		0.000419524	0.0943254	0.0231138		0.00203953	0.269809	0.0242609		0.00152335	0.167479	0.0111795		0.00134794	0.147326	0.0227021		0.00174583	0.198365	0.0224091		0.00136261	0.159729	0.0080042		0.000944041	0.132586	0.0257508
	0.00308132	0.375206	0.0498053		0.00174099	0.205135	0.0263707		0.00143768	0.16343	0.0274386		0.00042157	0.094965	0.0233167		0.00204948	0.269898	0.0208642		0.00153078	0.167792	0.0111849		0.00135448	0.148237	0.0214026		0.00175434	0.198552	0.0242829		0.00136926	0.160722	0.00847437		0.000948646	0.133136	0.0241222
	0.00309621	0.363155	0.0352		0.00174944	0.20759	0.0218247		0.00144466	0.163214	0.026538		0.000423617	0.0947533	0.0224627		0.00205942	0.270615	0.019887		0.00153821	0.167629	0.0140696		0.00136102	0.149147	0.0221308		0.00176286	0.199262	0.0235292		0.00137591	0.163493	0.00846292		0.000953251	0.133756	0.0241222
	0.00311109	0.368113	0.0393009		0.0017579	0.208901	0.0180498		0.00145164	0.164017	0.0246929		0.000425663	0.0932451	0.0201276		0.00206937	0.270929	0.0220506		0.00154565	0.168132	0.0146702		0.00136757	0.148629	0.0228592		0.00177137	0.199614	0.0233607		0.00138255	0.165085	0.00518955		0.000957856	0.133756	0.0241222
	0.00312598	0.378464	0.0487673		0.00176635	0.211706	0.0162899		0.00145862	0.165917	0.021975		0.00042771	0.0904405	0.0166038		0.00207932	0.271506	0.0220506		0.00155308	0.168632	0.0156808		0.00137411	0.148157	0.023588		0.00177989	0.199741	0.020498		0.0013892	0.166316	0.00582217		0.000962461	0.13432	0.0241222
	0.00314086	0.380661	0.0447217		0.0017748	0.212479	0.0160371		0.0014656	0.168984	0.0185708		0.000429756	0.0946895	0.0204108		0.00208927	0.272731	0.0220506		0.00156051	0.169298	0.0171734		0.00138065	0.147731	0.0241222		0.00178841	0.198958	0.0212061		0.00139585	0.16541	0.00648552		0.000967067	0.135587	0.0247437
	0.00315575	0.380731	0.0473156		0.00178325	0.214235	0.0160471		0.00147257	0.168214	0.0184563		0.000431803	0.100457	0.0250131		0.00209922	0.274279	0.0244545		0.00156794	0.170755	0.0171734		0.0013872	0.147292	0.0238107		0.00179692	0.198302	0.0214314		0.0014025	0.165155	0.00716499		0.000971672	0.136732	0.0256088
	0.00317063	0.383961	0.043044		0.0017917	0.215433	0.016672		0.00147955	0.168897	0.0182656		0.000433849	0.107744	0.0303631		0.00210917	0.27631	0.0224738		0.00157537	0.172086	0.0173939		0.00139374	0.146635	0.0233776		0.00180544	0.197871	0.0184553		0.00140914	0.165249	0.00564657		0.000976277	0.137192	0.0251022
	0.00318552	0.389396	0.042543		0.00180015	0.217692	0.0184088		0.00148653	0.169938	0.0189837		0.000435895	0.107936	0.0287702		0.00211912	0.279077	0.0250615		0.0015828	0.174014	0.0176314		0.00140028	0.145759	0.0226462		0.00181396	0.199142	0.0177514		0.00141579	0.165519	0.00563772		0.000980882	0.136827	0.024596
	0.0032004	0.38843	0.0429667		0.0018086	0.220126	0.0192882		0.00149351	0.174223	0.0172031		0.000437942	0.107001	0.0273368		0.00212907	0.281522	0.0220506		0.00159023	0.174513	0.0200309		0.00140683	0.144875	0.0219149		0.00182247	0.200427	0.0222845		0.00142244	0.165596	0.0048925		0.000985487	0.136462	0.0240902
	0.00321529	0.394974	0.0383868		0.00181706	0.222357	0.0194756		0.00150049	0.17633	0.0161468		0.000439988	0.105421	0.0263858		0.00213902	0.284373	0.0220506		0.00159766	0.174352	0.0207023		0.00141337	0.144465	0.0215496		0.00183099	0.201934	0.0235921		0.00142908	0.165148	0.00427381		0.000990092	0.136097	0.0235849
	0.00323018	0.39528	0.0381927		0.00182551	0.222777	0.0181458		0.00150747	0.178145	0.013674		0.000442035	0.104312	0.0262302		0.00214896	0.285663	0.0243807		0.00160509	0.173201	0.0213694		0.00141991	0.145324	0.0217837		0.0018395	0.203551	0.0258206		0.00143573	0.164662	0.00427381		0.000994697	0.135995	0.0230801
	0.00324506	0.396266	0.0375984		0.00183396	0.222783	0.0170969		0.00151445	0.180241	0.0108362		0.000444081	0.103929	0.0267818		0.00215891	0.285968	0.024451		0.00161252	0.173094	0.0220478		0.00142646	0.145193	0.0237705		0.00184802	0.206318	0.026682		0.00144238	0.164052	0.00534585		0.000999302	0.136296	0.0222652
	0.00325995	0.397735	0.0396801		0.00184241	0.222752	0.0161011		0.00152143	0.182338	0.00804016		0.000446128	0.103989	0.0274721		0.00216886	0.28657	0.0248348		0.00161996	0.173682	0.0244356		0.001433	0.145654	0.0213221		0.00185654	0.210205	0.0232736		0.00144902	0.1641	0.0063482		0.00100391	0.136596	0.0214077
	0.00327483	0.397318	0.0379419		0.00185086	0.22272	0.0151089		0.00152841	0.18529	0.00715088		0.000448174	0.104494	0.0282209		0.00217881	0.287936	0.0250371		0.00162739	0.176158	0.0244305		0.00143955	0.145364	0.0191797		0.00186505	0.212607	0.0237172		0.00145567	0.164012	0.00463786		0.00100851	0.136633	0.0209234
	0.00328972	0.398987	0.0363162		0.00185931	0.220757	0.0164975		0.00153539	0.187054	0.00909577		0.000450221	0.105178	0.0290061		0.00218876	0.29213	0.0246292		0.00163482	0.176811	0.0195628		0.00144609	0.146585	0.0188462		0.00187357	0.21246	0.0224939		0.00146232	0.163441	0.00437327		0.00101312	0.136219	0.0204407
	0.0033046	0.398405	0.0368744		0.00186776	0.217547	0.0177687		0.00154237	0.187572	0.0137608		0.000452267	0.105828	0.0298384		0.00219871	0.294314	0.0249511		0.00164225	0.178534	0.0202317		0.00145263	0.147922	0.0197326		0.00188209	0.21296	0.0237608		0.00146896	0.162543	0.00422514		0.00101772	0.136787	0.0199908
	0.00331949	0.399678	0.0369172		0.00187622	0.213686	0.0190037		0.00154934	0.186405	0.018045		0.000454314	0.106447	0.0307159		0.00220866	0.296981	0.0244946		0.00164968	0.179938	0.0190035		0.00145918	0.149781	0.017699		0.0018906	0.214354	0.0208948		0.00147561	0.161965	0.0047724		0.00102233	0.13832	0.0202676
	0.00333438	0.403499	0.0330633		0.00188467	0.21217	0.0184478		0.00155632	0.186152	0.0194428		0.00045636	0.106987	0.0315144		0.00221861	0.297805	0.0272268		0.00165711	0.182452	0.0149394		0.00146572	0.152526	0.018671		0.00189912	0.218139	0.0193133		0.00148226	0.162403	0.00489008		0.00102693	0.139902	0.0190199
	0.00334926	0.406157	0.0321904		0.00189312	0.213742	0.0200558		0.0015633	0.186664	0.0177974		0.000458406	0.10735	0.0320849		0.00222856	0.299283	0.0272268		0.00166454	0.183684	0.014968		0.00147226	0.154458	0.0212574		0.00190763	0.218878	0.0181512		0.00148891	0.163169	0.00746972		0.00103154	0.140502	0.0192508
	0.00336415	0.409255	0.0325597		0.00190157	0.216205	0.0215337		0.00157028	0.186664	0.0156379		0.000460453	0.107537	0.0324255		0.00223851	0.298698	0.0279086		0.00167197	0.184257	0.014322		0.00147881	0.156075	0.0213154		0.00191615	0.22009	0.0171859		0.00149555	0.165179	0.00738423		0.00103614	0.140136	0.0194925
	0.00337903	0.409772	0.0360694		0.00191002	0.219643	0.0216815		0.00157726	0.186124	0.0143089		0.000462499	0.107618	0.0326283		0.00224845	0.297847	0.0284691		0.0016794	0.185	0.0150586		0.00148535	0.157297	0.0220093		0.00192467	0.21951	0.0181288		0.0015022	0.168336	0.00849991		0.00104075	0.139884	0.0197448
	0.00339392	0.412195	0.0346481		0.00191847	0.221108	0.0199165		0.00158424	0.186303	0.014317		0.000464546	0.107699	0.0328319		0.0022584	0.297427	0.0288125		0.00168683	0.185613	0.0168507		0.00149189	0.158323	0.0238977		0.00193318	0.219761	0.0188275		0.00150885	0.171531	0.00971131		0.00104535	0.139754	0.019763
	0.0034088	0.413957	0.0348832		0.00192692	0.222198	0.0184505		0.00159122	0.186167	0.0159262		0.000466592	0.10778	0.0330362		0.00226835	0.299253	0.0288547		0.00169427	0.185704	0.0169397		0.00149844	0.159454	0.0236216		0.0019417	0.219563	0.019548		0.00151549	0.173513	0.00978015		0.00104996	0.139679	0.019763
	0.00342369	0.41504	0.0364146		0.00193538	0.222931	0.0169977		0.0015982	0.18572	0.018705		0.000468639	0.107861	0.0332413		0.0022783	0.301446	0.0254599		0.0017017	0.187493	0.0169397		0.00150498	0.159424	0.0205793		0.00195021	0.220175	0.0160084		0.00152214	0.173684	0.00978015		0.00105456	0.13949	0.0194796
	0.00343857	0.412541	0.0343898		0.00194383	0.22493	0.0150751		0.00160518	0.188341	0.0186231		0.000470685	0.107942	0.0334471		0.00228825	0.305365	0.0281204		0.00170913	0.189489	0.0131845		0.00151152	0.160485	0.0198624		0.00195873	0.221237	0.0146702		0.00152879	0.173684	0.00978015		0.00105917	0.13918	0.0189633
	0.00345346	0.411565	0.0351297		0.00195228	0.228006	0.0132014		0.00161216	0.194064	0.0177269		0.000472732	0.108023	0.0336537		0.0022982	0.307435	0.0269324		0.00171656	0.191402	0.0129379		0.00151807	0.161775	0.0213715		0.00196725	0.221934	0.0146702		0.00153543	0.173684	0.00978015		0.00106377	0.138815	0.018447
	0.00346835	0.412337	0.0383695		0.00196073	0.231578	0.0140212		0.00161913	0.198888	0.0160429		0.000474778	0.108105	0.0338609		0.00230815	0.309141	0.0268737		0.00172399	0.191288	0.0131723		0.00152461	0.163484	0.0187517		0.00197576	0.223265	0.015927		0.00154208	0.173684	0.00978015		0.00106838	0.139021	0.0179307
	0.00348323	0.411533	0.0395676		0.00196918	0.23309	0.0162885		0.00162611	0.197458	0.0155229		0.000476825	0.108186	0.0340688		0.0023181	0.309265	0.0259475		0.00173142	0.190823	0.0137436		0.00153115	0.164618	0.0188797		0.00198428	0.224596	0.0171734		0.00154873	0.174219	0.00978015		0.00107298	0.139331	0.0163391
	0.00349812	0.413073	0.0398218		0.00197763	0.232446	0.0199181		0.00163309	0.193313	0.0158204		0.000478871	0.108267	0.0342774		0.00232805	0.309947	0.0254807		0.00173885	0.190951	0.0143846		0.0015377	0.164863	0.019542		0.0019928	0.226255	0.0171734		0.00155537	0.174885	0.00789482		0.00107759	0.139763	0.0157194
	0.003513	0.41348	0.0421857		0.00198608	0.226572	0.0228509		0.00164007	0.191354	0.0176949		0.000480918	0.108348	0.0344866		0.00233799	0.312202	0.0272268		0.00174628	0.191987	0.0174959		0.00154424	0.164862	0.0191991		0.00200131	0.226828	0.0176314		0.00156202	0.175861	0.00746972		0.00108219	0.139746	0.0157194
	0.00352789	0.418504	0.0387325		0.00199454	0.229614	0.0277091		0.00164705	0.193371	0.0187597		0.000482964	0.108429	0.0346966		0.00234794	0.313791	0.0221293		0.00175371	0.194333	0.0155859		0.00155078	0.164196	0.0188784		0.00200983	0.227177	0.0173525		0.00156867	0.177322	0.00872825		0.0010868	0.139746	0.0157194
	0.00354277	0.41724	0.0398274		0.00200299	0.23129	0.0282123		0.00165403	0.195869	0.018594		0.00048501	0.10851	0.0349071		0.00235789	0.315079	0.0231337		0.00176114	0.196639	0.0142495		0.00155733	0.164685	0.0192061		0.00201834	0.227128	0.0166886		0.00157532	0.178653	0.0129379		0.0010914	0.139746	0.0157194
	0.00355766	0.41724	0.0398274		0.00201144	0.235761	0.0269297		0.00166101	0.197945	0.0170136		0.000487057	0.108591	0.0351183		0.00236784	0.3151	0.0259024		0.00176858	0.198038	0.0111073		0.00156387	0.165973	0.0222529		0.00202686	0.22702	0.0139995		0.00158196	0.179696	0.0129379		0.00109601	0.139746	0.0157194
	0.00357254	0.416291	0.0384957		0.00201989	0.233128	0.0226597		0.00166799	0.199599	0.0183737		0.000489103	0.108672	0.0353301		0.00237779	0.315561	0.0269324		0.00177601	0.198419	0.0103667		0.00157041	0.167419	0.0246816		0.00203538	0.226912	0.0137734		0.00158861	0.180361	0.0129068		0.00110061	0.140281	0.0157194
	0.00358743	0.416725	0.0364124		0.00202834	0.233598	0.0210669		0.00167497	0.19985	0.0187947		0.00049115	0.108753	0.0355424		0.00238774	0.316966	0.0262606		0.00178344	0.198731	0.010775		0.00157696	0.168457	0.0253762		0.00204389	0.226975	0.0147139		0.00159526	0.181026	0.0123064		0.00110522	0.141612	0.0150535
	0.00360232	0.41724	0.0360453		0.00203679	0.238442	0.0164536		0.00168195	0.199046	0.017332		0.000493196	0.108834	0.0357554		0.00239769	0.319495	0.0247184		0.00179087	0.199238	0.0123064		0.0015835	0.168696	0.0224137		0.00205241	0.227175	0.0175698		0.0016019	0.181669	0.0123064		0.00110982	0.143189	0.0146702
	0.0036172	0.416799	0.0386847		0.00204524	0.239646	0.0150952		0.00168892	0.197831	0.0148084		0.000495243	0.108915	0.035969		0.00240764	0.321604	0.0249415		0.0017983	0.199637	0.0123064		0.00159004	0.168926	0.0220652		0.00206093	0.228266	0.0176314		0.00160855	0.181946	0.0123064		0.00111443	0.14465	0.0137761
	0.00363209	0.423324	0.0401816		0.0020537	0.240498	0.0142234		0.0016959	0.198147	0.013314		0.000497289	0.108996	0.0361831		0.00241759	0.323788	0.025836		0.00180573	0.199637	0.0123064		0.00159659	0.168408	0.0217358		0.00206944	0.228917	0.019763		0.0016152	0.182783	0.0113847		0.00111903	0.145906	0.0123064
	0.00364697	0.430154	0.0411409		0.00206215	0.238266	0.0173084		0.00170288	0.20068	0.0122902		0.000499336	0.109077	0.0363979		0.00242753	0.325613	0.0220107		0.00181316	0.199637	0.0123064		0.00160313	0.168802	0.0214265		0.00207796	0.23111	0.019763		0.00162184	0.184009	0.0100021		0.00112364	0.146991	0.0146406
	0.00366186	0.430266	0.0412979		0.0020706	0.239177	0.017554		0.00170986	0.206123	0.0112304		0.000501382	0.109158	0.0366131		0.00243748	0.328395	0.0240721		0.00182059	0.199637	0.0123064		0.00160967	0.170561	0.022457		0.00208647	0.233106	0.0188408		0.00162849	0.184693	0.00979023		0.00112824	0.147656	0.0149394
	0.00367674	0.427096	0.0309667		0.00207905	0.241199	0.0166977		0.00171684	0.211326	0.00971259		0.000503429	0.10924	0.0368289		0.00244743	0.328626	0.0189294		0.00182802	0.200784	0.0123064		0.00161622	0.172492	0.0213154		0.00209499	0.235746	0.0171734		0.00163514	0.184465	0.0101617		0.00113285	0.147731	0.0149394
	0.00369163	0.43295	0.0286186		0.0020875	0.243825	0.0144811		0.00172382	0.215254	0.00863866		0.000505475	0.109321	0.0370453		0.00245738	0.330261	0.0207481		0.00183545	0.201838	0.0143749		0.00162276	0.174054	0.0213154		0.00210351	0.236653	0.0196938		0.00164178	0.183438	0.0108448		0.00113745	0.147731	0.0149394
	0.00370652	0.430706	0.0231102		0.00209595	0.248852	0.00942742		0.0017308	0.216031	0.00722993		0.000507521	0.109402	0.0372621		0.00246733	0.332512	0.0185135		0.00184289	0.202696	0.0136646		0.0016293	0.175385	0.0197572		0.00211202	0.237532	0.0205292		0.00164843	0.182292	0.0113059		0.00114206	0.147731	0.0149394
	0.0037214	0.441791	0.0333764		0.0021044	0.252123	0.00628203		0.00173778	0.215616	0.00750764		0.000509568	0.109521	0.0374658		0.00247728	0.336055	0.0171734		0.00185032	0.203594	0.0129702		0.00163585	0.176847	0.0157194		0.00212054	0.237636	0.0212436		0.00165508	0.181939	0.0112355		0.00114666	0.147731	0.0149394
	0.00373629	0.44311	0.0355971		0.00211286	0.253934	0.0058306		0.00174476	0.214065	0.00939109		0.000511614	0.10975	0.0376301		0.00248723	0.337227	0.0171734		0.00185775	0.205868	0.0101695		0.00164239	0.178377	0.0160768		0.00212906	0.239058	0.0217389		0.00166172	0.18182	0.00850314		0.00115127	0.148287	0.0149394
	0.00375117	0.443453	0.0380314		0.00212131	0.252487	0.00958355		0.00175174	0.212688	0.0110316		0.000513661	0.109907	0.037506		0.00249718	0.337105	0.0172421		0.00186518	0.208226	0.00978015		0.00164893	0.178773	0.0173382		0.00213757	0.239814	0.0166527		0.00166837	0.182669	0.00779236		0.00115587	0.149055	0.017185
	0.00376606	0.444936	0.0368833		0.00212976	0.250976	0.0134356		0.00175871	0.212676	0.0107531		0.000515707	0.109767	0.036858		0.00250713	0.337238	0.0186173		0.00187261	0.2092	0.00979151		0.00165548	0.178865	0.0168266		0.00214609	0.241142	0.0158013		0.00167502	0.183744	0.01017		0.00116048	0.15067	0.0173191
	0.00378094	0.444857	0.0369404		0.00213821	0.249866	0.0155183		0.00176569	0.214979	0.00978166		0.000517754	0.109256	0.0357177		0.00251707	0.338062	0.02021		0.00188004	0.208697	0.00986663		0.00166202	0.178675	0.0163317		0.0021546	0.241278	0.0151952		0.00168167	0.184994	0.0129379		0.00116508	0.15211	0.014993
	0.00379583	0.442038	0.0389367		0.00214666	0.249083	0.0157476		0.00177267	0.214443	0.0078944		0.0005198	0.108557	0.0343406		0.00252702	0.33885	0.019763		0.00188747	0.208808	0.0100106		0.00166856	0.179401	0.0163945		0.00216312	0.242881	0.0149394		0.00168831	0.186698	0.0129379		0.00116969	0.153338	0.0141164
	0.00381071	0.446597	0.0429976		0.00215511	0.248691	0.0147025		0.00177965	0.216948	0.00761963		0.000521847	0.107859	0.0329835		0.00253697	0.340048	0.019763		0.0018949	0.209115	0.00846986		0.00167511	0.179262	0.0179851		0.00217164	0.245318	0.0133094		0.00169496	0.188029	0.0105946		0.0011743	0.15372	0.0141164
	0.0038256	0.444764	0.0370077		0.00216356	0.248227	0.0136677		0.00178663	0.219319	0.00782939		0.000523893	0.107161	0.0316489		0.00254692	0.341557	0.0224091		0.00190233	0.209943	0.00846986		0.00168165	0.180181	0.0158521		0.00218015	0.248771	0.0189652		0.00170161	0.18951	0.0101795		0.0011789	0.154077	0.0141164
	0.00384049	0.45013	0.0382353		0.00217202	0.248817	0.0139132		0.00179361	0.22257	0.011194		0.00052594	0.107225	0.030317		0.00255687	0.34336	0.0198413		0.00190976	0.211646	0.00787188		0.00168819	0.18039	0.0184284		0.00218867	0.250857	0.0219033		0.00170825	0.19017	0.0096023		0.00118351	0.154743	0.0134228
	0.00385537	0.453382	0.039714		0.00218047	0.251183	0.0152853		0.00180059	0.222315	0.0139126		0.000527986	0.107663	0.0291089		0.00256682	0.344235	0.0190249		0.0019172	0.213897	0.00792046		0.00169474	0.182006	0.0185135		0.00219719	0.252334	0.0224091		0.0017149	0.190183	0.00786521		0.00118811	0.155408	0.0129379
	0.00387026	0.455107	0.0388438		0.00218892	0.253948	0.0157989		0.00180757	0.220005	0.0162357		0.000530032	0.108167	0.0277193		0.00257677	0.34547	0.0197527		0.00192463	0.216549	0.00643078		0.00170128	0.183239	0.0191658		0.0022057	0.252873	0.0246128		0.00172155	0.189695	0.00755352		0.00119272	0.155717	0.0129379
	0.00388514	0.454136	0.0393174		0.00219737	0.256243	0.0144667		0.00181455	0.218077	0.0185191		0.000532079	0.108652	0.0252776		0.00258672	0.346684	0.0200645		0.00193206	0.218222	0.00244619		0.00170782	0.184267	0.0211014		0.00221422	0.254204	0.0246128		0.00172819	0.189104	0.00730482		0.00119732	0.156068	0.0129379
	0.00390003	0.457317	0.0393616		0.00220582	0.257311	0.0154091		0.00182153	0.215436	0.0219957		0.000534125	0.10897	0.022351		0.00259667	0.348459	0.0190857		0.00193949	0.219572	0.00511051		0.00171437	0.184754	0.0208376		0.00222273	0.255176	0.0269324		0.00173484	0.189618	0.00900495		0.00120193	0.157143	0.014756
	0.00391491	0.45927	0.0394511		0.00221427	0.259061	0.0189668		0.00182851	0.213804	0.0235155		0.000536172	0.109188	0.0195563		0.00260661	0.349329	0.0156699		0.00194692	0.220706	0.00390781		0.00172091	0.184901	0.0205911		0.00223125	0.256666	0.027032		0.00174149	0.190307	0.00788381		0.00120653	0.158724	0.0185213
	0.0039298	0.463157	0.0370271		0.00222272	0.261313	0.022419		0.00183548	0.21292	0.0217835		0.000538218	0.108628	0.0177834		0.00261656	0.350047	0.0134292		0.00195435	0.221677	0.00469732		0.00172745	0.185809	0.0176487		0.00223977	0.257044	0.0240762		0.00174813	0.190826	0.00713862		0.00121114	0.158976	0.0213953
	0.00394468	0.462367	0.0377184		0.00223118	0.262887	0.0227392		0.00184246	0.212333	0.0168409		0.000540265	0.107825	0.0163445		0.00262651	0.351139	0.0139136		0.00196178	0.222257	0.00171305		0.001734	0.186715	0.0184163		0.00224828	0.256575	0.0225315		0.00175478	0.191629	0.00616124		0.00121574	0.158115	0.0180016
	0.00395957	0.461397	0.0385958		0.00223963	0.260934	0.0235677		0.00184944	0.211915	0.012571		0.000542311	0.107048	0.0149554		0.00263646	0.352939	0.0137588		0.00196921	0.222139	0.000803455		0.00174054	0.186957	0.0181585		0.0022568	0.255231	0.0213513		0.00176143	0.192432	0.00564511		0.00122035	0.156834	0.0171116
	0.00397446	0.461216	0.0387624		0.00224808	0.258507	0.0249593		0.00185642	0.213726	0.00906253		0.000544358	0.106594	0.0139103		0.00264641	0.355677	0.0171461		0.00197664	0.221786	0		0.00174708	0.186439	0.017927		0.00226532	0.255045	0.0202541		0.00176808	0.193118	0.00531154		0.00122495	0.157334	0.0180066
	0.00398934	0.464332	0.0386758		0.00225653	0.256822	0.0261013		0.0018634	0.216056	0.00789799		0.000546404	0.106463	0.0132027		0.00265636	0.357481	0.0146903		0.00198407	0.221861	0		0.00175363	0.186007	0.0177229		0.00227383	0.255873	0.0221177		0.00177472	0.193606	0.0050673		0.00122956	0.158393	0.0175561
	0.00400423	0.459736	0.0403249		0.00226498	0.258198	0.0251399		0.00187038	0.218159	0.00796616		0.000548451	0.106629	0.0127985		0.00266631	0.35834	0.0147903		0.0019915	0.223072	0.000561097		0.00176017	0.185676	0.0176314		0.00228235	0.257058	0.0224091		0.00178137	0.194713	0.00876182		0.00123416	0.159424	0.0182707
	0.00401911	0.462616	0.0385272		0.00227343	0.259729	0.0250922		0.00187736	0.218747	0.00905628		0.000550497	0.106795	0.0123994		0.00267626	0.359852	0.0147593		0.00199894	0.224086	0.00260605		0.00176671	0.185293	0.0174114		0.00229086	0.257531	0.0224091		0.00178802	0.196396	0.00992626		0.00123877	0.160353	0.0185135
	0.004034	0.470371	0.0358494		0.00228188	0.261609	0.0257023		0.00188434	0.219453	0.00927744		0.000552544	0.106961	0.0120058		0.00268621	0.362292	0.0123064		0.00200637	0.22464	0.00244603		0.00177326	0.18465	0.016837		0.00229938	0.258197	0.0224091		0.00179466	0.1979	0.00978015		0.00124337	0.161395	0.0168645
	0.00404888	0.463714	0.0367588		0.00229034	0.264382	0.0264327		0.00189132	0.22082	0.0091002		0.00055459	0.107128	0.0116184		0.00269616	0.367154	0.0146702		0.0020138	0.224095	0.0025611		0.0017798	0.184521	0.0161283		0.0023079	0.258862	0.0246128		0.00180131	0.198785	0.0122859		0.00124798	0.162662	0.0163055
	0.00406377	0.463546	0.0366939		0.00229879	0.26836	0.0246346		0.0018983	0.22407	0.00804112		0.000556636	0.107294	0.0112378		0.0027061	0.370244	0.0137555		0.00202123	0.224411	0.00282329		0.00178634	0.186244	0.0122471		0.00231641	0.260148	0.0246128		0.00180796	0.199019	0.011606		0.00125258	0.163512	0.0158182
	0.00407866	0.46715	0.0338794		0.00230724	0.270891	0.0210355		0.00190527	0.227647	0.00840972		0.000558683	0.10746	0.0108647		0.00271605	0.373071	0.0136409		0.00202866	0.225312	0.00564657		0.00179289	0.188586	0.0100752		0.00232493	0.261209	0.0250517		0.0018146	0.198657	0.0112004		0.00125719	0.164361	0.0154092
	0.00409354	0.467949	0.0350099		0.00231569	0.273599	0.0187779		0.00191225	0.228498	0.00707541		0.000560729	0.107626	0.0104998		0.002726	0.373924	0.0103963		0.00203609	0.227312	0.00502999		0.00179943	0.191104	0.0104167		0.00233344	0.262045	0.0222212		0.00182125	0.199077	0.011368		0.00126179	0.163983	0.0150851
	0.00410843	0.46968	0.0363311		0.00232414	0.273877	0.0199249		0.00191923	0.227161	0.00924704		0.000562776	0.107793	0.0101442		0.00273595	0.375228	0.0113145		0.00204352	0.22845	0.0064909		0.00180597	0.191821	0.0116083		0.00234196	0.263532	0.0221087		0.0018279	0.199572	0.0131002		0.0012664	0.163433	0.0164845
	0.00412331	0.471258	0.0360014		0.00233259	0.273747	0.0248629		0.00192621	0.225727	0.0123278		0.000564822	0.108709	0.00895021		0.0027459	0.376845	0.0126149		0.00205095	0.230059	0.00766599		0.00181252	0.192118	0.0123255		0.00235048	0.264949	0.0181183		0.00183454	0.200575	0.0138454		0.001271	0.163002	0.016276
	0.0041382	0.474758	0.0351095		0.00234104	0.273988	0.0292743		0.00193319	0.227384	0.0184733		0.000566869	0.110417	0.00725128		0.00275585	0.379151	0.0113235		0.00205838	0.230641	0.00746972		0.00181906	0.191798	0.0129379		0.00235899	0.266581	0.0171269		0.00184119	0.200619	0.0113304		0.00127561	0.164361	0.0156128
	0.00415308	0.467736	0.0364962		0.0023495	0.273118	0.0289883		0.00194017	0.228334	0.0207591		0.000568915	0.112938	0.00580885		0.0027658	0.380541	0.0158396		0.00206581	0.231829	0.00778784		0.0018256	0.191651	0.0129379		0.00236751	0.267007	0.016342		0.00184784	0.200487	0.0117237		0.00128021	0.166022	0.0147746
	0.00416797	0.473654	0.0377932		0.00235795	0.274252	0.0268313		0.00194715	0.227336	0.0187131		0.000570962	0.116297	0.00648479		0.00277575	0.380866	0.0167949		0.00207325	0.231836	0.00951296		0.00183215	0.191488	0.0129379		0.00237603	0.266805	0.0154394		0.00185448	0.199433	0.0121501		0.00128482	0.167281	0.0146702
	0.00418285	0.477612	0.0359294		0.0023664	0.273123	0.0252368		0.00195413	0.226205	0.0150534		0.000573008	0.120152	0.00876332		0.0027857	0.380952	0.0171412		0.00208068	0.231557	0.0100955		0.00183869	0.191151	0.01362		0.00238454	0.266388	0.0162108		0.00186113	0.198484	0.0126061		0.00128942	0.167822	0.0146702
	0.00419774	0.482387	0.035749		0.00237485	0.273066	0.0277094		0.00196111	0.22708	0.0120671		0.000575055	0.123798	0.0116901		0.00279564	0.382065	0.0184383		0.00208811	0.231978	0.0106415		0.00184523	0.190642	0.0143415		0.00239306	0.266517	0.0169819		0.00186778	0.198552	0.0129379		0.00129403	0.168488	0.0151413
	0.00421263	0.48301	0.0358924		0.0023833	0.271907	0.0285346		0.00196809	0.230463	0.0108649		0.000577101	0.126461	0.0144841		0.00280559	0.383951	0.0174132		0.00209554	0.232637	0.0146747		0.00185178	0.19014	0.015064		0.00240157	0.268299	0.0149394		0.00187443	0.199137	0.0149394		0.00129863	0.169153	0.0171734
	0.00422751	0.48312	0.0360453		0.00239175	0.270778	0.0275876		0.00197506	0.231853	0.0108342		0.000579147	0.128212	0.0171545		0.00281554	0.384875	0.0171734		0.00210297	0.23366	0.0146702		0.00185832	0.189811	0.0157194		0.00241009	0.26993	0.0174258		0.00188107	0.200468	0.0142748		0.00130324	0.169691	0.0171734
	0.0042424	0.48312	0.0360453		0.0024002	0.271557	0.0252153		0.00198204	0.231032	0.0124703		0.000581194	0.129185	0.019208		0.00282549	0.385299	0.0171734		0.0021104	0.234425	0.0146702		0.00186487	0.189655	0.0157194		0.00241861	0.270839	0.0159926		0.00188772	0.201134	0.0123064		0.00130784	0.169892	0.0171734
	0.00425728	0.486881	0.0332316		0.00240866	0.275681	0.0259134		0.00198902	0.22858	0.015496		0.00058324	0.12938	0.0204244		0.00283544	0.386919	0.0171734		0.00211783	0.235628	0.0142002		0.00187141	0.190071	0.0157194		0.00242712	0.270667	0.0155749		0.00189437	0.202817	0.0123064		0.00131245	0.170914	0.0179461
	0.00427217	0.490488	0.031391		0.00241711	0.281633	0.0274124		0.001996	0.228362	0.0162924		0.000585287	0.129025	0.0209888		0.00284539	0.388915	0.0136204		0.00212526	0.236595	0.0128055		0.00187795	0.191721	0.0164374		0.00243564	0.27199	0.0167639		0.00190101	0.204148	0.0107847		0.00131705	0.172069	0.0182002
	0.00428705	0.493346	0.0334279		0.00242556	0.287825	0.0280261		0.00200298	0.230451	0.0153922		0.000587333	0.12867	0.0215973		0.00285534	0.391556	0.0123064		0.00213269	0.236649	0.013553		0.0018845	0.195049	0.0193686		0.00244416	0.274128	0.0156367		0.00190766	0.205479	0.0101795		0.00132166	0.172901	0.0169132
	0.00430194	0.493618	0.0341399		0.00243401	0.290372	0.02686		0.00200996	0.236402	0.0119651		0.00058938	0.128316	0.0222463		0.00286529	0.392597	0.0102419		0.00214012	0.23701	0.0153672		0.00189104	0.198617	0.019763		0.00245267	0.275726	0.0124989		0.00191431	0.206291	0.0101795		0.00132626	0.172789	0.0164196
	0.00431683	0.495002	0.0372189		0.00244246	0.290978	0.0254521		0.00201694	0.243052	0.0103109		0.000591426	0.127961	0.0229324		0.00287524	0.394928	0.0101795		0.00214756	0.237411	0.0196461		0.00189758	0.200779	0.0203499		0.00246119	0.276335	0.0127318		0.00192095	0.207058	0.00746972		0.00133087	0.172909	0.0159275
	0.00433171	0.494025	0.0359179		0.00245091	0.289643	0.0257779		0.00202392	0.246428	0.0112267		0.000593473	0.127818	0.0234873		0.00288518	0.396945	0.0106559		0.00215499	0.238279	0.0197411		0.00190413	0.201092	0.0201601		0.0024697	0.276229	0.012969		0.0019276	0.208391	0.00756308		0.00133547	0.173209	0.0139638
	0.0043466	0.495458	0.0321888		0.00245936	0.288184	0.026174		0.0020309	0.244898	0.0155331		0.000595519	0.128398	0.0233242		0.00289513	0.398941	0.0101795		0.00216242	0.238711	0.0183301		0.00191067	0.200573	0.0199953		0.00247822	0.276788	0.0136575		0.00193425	0.209722	0.00846051		0.00134008	0.173629	0.012947
	0.00436148	0.499045	0.0286952		0.00246782	0.286579	0.0266326		0.00203788	0.241342	0.0186467		0.000597566	0.129074	0.0228947		0.00290508	0.399792	0.0101795		0.00216985	0.239339	0.0176314		0.00191721	0.199957	0.0198563		0.00248674	0.277163	0.0169851		0.00194089	0.211849	0.00564657		0.00134468	0.173686	0.0129379
	0.00437637	0.499091	0.0286532		0.00247627	0.284831	0.0271418		0.00204486	0.23966	0.0191149		0.000599612	0.129382	0.0224902		0.00291503	0.400458	0.0123296		0.00217728	0.239564	0.0176314		0.00192376	0.19934	0.0193263		0.00249525	0.278214	0.0171734		0.00194754	0.21518	0.00755151		0.00134929	0.173684	0.0129379
	0.00439125	0.511181	0.0282723		0.00248472	0.283063	0.0276624		0.00205183	0.239683	0.0171774		0.000601658	0.128812	0.0226924		0.00292498	0.401123	0.0129379		0.00218471	0.240229	0.0176314		0.0019303	0.199377	0.0187646		0.00250377	0.278826	0.019763		0.00195419	0.217096	0.00913665		0.00135389	0.174424	0.0129379
	0.00440614	0.509554	0.0303568		0.00249317	0.280424	0.0269064		0.00205881	0.241173	0.0167156		0.000603705	0.127991	0.0230456		0.00293493	0.401263	0.0129379		0.00219214	0.240895	0.0171734		0.00193684	0.200856	0.0155939		0.00251229	0.280748	0.019763		0.00196084	0.218183	0.00787038		0.0013585	0.175755	0.0122742
	0.00442102	0.504804	0.0327309		0.00250162	0.279598	0.0238962		0.00206579	0.243091	0.0168521		0.000605751	0.127147	0.0234438		0.00294488	0.400993	0.0129098		0.00219957	0.242251	0.0171734		0.00194339	0.202491	0.012981		0.0025208	0.282079	0.0174335		0.00196748	0.217571	0.00847615		0.0013631	0.177085	0.0123064
	0.00443591	0.513805	0.0317829		0.00251007	0.281043	0.0214172		0.00207277	0.242292	0.0195315		0.000607798	0.126248	0.023922		0.00295483	0.401127	0.0118181		0.002207	0.244045	0.0170518		0.00194993	0.203645	0.0129379		0.00252932	0.284485	0.0171734		0.00197413	0.21766	0.00930476		0.00136771	0.178292	0.0123064
	0.0044508	0.5173	0.0315292		0.00251852	0.285417	0.0204903		0.00207975	0.240603	0.0216095		0.000609844	0.125296	0.0244822		0.00296478	0.401799	0.0102752		0.00221443	0.245643	0.012434		0.00195647	0.204295	0.0129379		0.00253783	0.28589	0.0156187		0.00198078	0.21767	0.0101484		0.00137231	0.17899	0.0144868
	0.00446568	0.51932	0.0294425		0.00252698	0.289274	0.0217344		0.00208673	0.238951	0.024021		0.000611891	0.124311	0.0251016		0.00297472	0.402806	0.0123064		0.00222187	0.246518	0.0126124		0.00196302	0.205057	0.0149394		0.00254635	0.287221	0.0146702		0.00198742	0.217554	0.0101795		0.00137692	0.180038	0.0142759
	0.00448057	0.521051	0.0293405		0.00253543	0.291978	0.022478		0.00209371	0.239411	0.0233257		0.000613937	0.123327	0.0257455		0.00298467	0.404701	0.0120612		0.0022293	0.247386	0.0123877		0.00196956	0.207054	0.0147829		0.00255487	0.287477	0.0146702		0.00199407	0.218258	0.0101146		0.00138152	0.180227	0.0141516
	0.00449545	0.521144	0.0290308		0.00254388	0.29374	0.0230653		0.00210069	0.238559	0.0210164		0.000615984	0.122342	0.0264121		0.00299462	0.406168	0.00843638		0.00223673	0.248449	0.0101795		0.0019761	0.20955	0.0129379		0.00256338	0.288142	0.0146702		0.00200072	0.21918	0.013253		0.00138613	0.180089	0.0136594
	0.00451034	0.523096	0.0242915		0.00255233	0.294998	0.0241777		0.00210767	0.237839	0.0167397		0.00061803	0.121358	0.0270997		0.00300457	0.406547	0.00873411		0.00224416	0.249844	0.0101795		0.00198265	0.212466	0.0165999		0.0025719	0.289473	0.0149394		0.00200736	0.22065	0.0147724		0.00139073	0.179593	0.013169
	0.00452522	0.523536	0.0226709		0.00256078	0.295865	0.0257284		0.00211465	0.240447	0.0167964		0.000620077	0.120374	0.0278068		0.00301452	0.407181	0.0104129		0.00225159	0.250509	0.00990349		0.00198919	0.214896	0.0173597		0.00258042	0.290804	0.0171734		0.00201401	0.221836	0.0128295		0.00139534	0.179986	0.0117476
	0.00454011	0.531742	0.0232387		0.00256923	0.295983	0.0271382		0.00212162	0.243763	0.0178265		0.000622123	0.119389	0.0285319		0.00302447	0.407709	0.00746972		0.00225902	0.251024	0.00978015		0.00199573	0.215169	0.0181613		0.00258893	0.291583	0.0171734		0.00202066	0.223859	0.0119569		0.00139994	0.180682	0.0112528
	0.00455499	0.535264	0.0282554		0.00257768	0.296079	0.0278091		0.0021286	0.246455	0.0201254		0.00062417	0.118452	0.0292777		0.00303442	0.409093	0.00746972		0.00226645	0.251045	0.00923193		0.00200228	0.216138	0.017217		0.00259745	0.292452	0.0167389		0.0020273	0.225013	0.012043		0.00140455	0.182034	0.011978
	0.00456988	0.539529	0.0339795		0.00258614	0.296414	0.0275983		0.00213558	0.246672	0.018701		0.000626216	0.11771	0.0299167		0.00304437	0.41	0.00762898		0.00227388	0.251633	0.00853763		0.00200882	0.216199	0.0184963		0.00260596	0.293636	0.0139281		0.00203395	0.225154	0.0121906		0.00140915	0.183466	0.0117043
	0.00458477	0.544655	0.0337645		0.00259459	0.294612	0.0232301		0.00214256	0.247345	0.0170219		0.000628262	0.117413	0.0301293		0.00305432	0.410666	0.0136333		0.00228131	0.254304	0.00383586		0.00201536	0.217078	0.018249		0.00261448	0.294157	0.0128129		0.0020406	0.223721	0.0121906		0.00141376	0.184608	0.0126345
	0.00459965	0.547004	0.0367027		0.00260304	0.296829	0.0230966		0.00214954	0.248309	0.015143		0.000630309	0.117511	0.029908		0.00306426	0.411493	0.0141164		0.00228874	0.257304	0.00435616		0.00202191	0.216888	0.0180079		0.002623	0.295911	0.0158498		0.00204724	0.222475	0.0121906		0.00141836	0.184135	0.0121483
	0.00461454	0.54732	0.0371501		0.00261149	0.299711	0.0218382		0.00215652	0.248923	0.0134053		0.000632355	0.117859	0.029376		0.00307421	0.413102	0.0141164		0.00229618	0.259894	0.00636352		0.00202845	0.216985	0.0187518		0.00263151	0.298579	0.0163569		0.00205389	0.224025	0.01175		0.00142297	0.184071	0.0104685
	0.00462942	0.544469	0.031349		0.00261994	0.300836	0.0283376		0.0021635	0.249006	0.0119695		0.000634402	0.118206	0.0288493		0.00308416	0.415098	0.0103681		0.00230361	0.261085	0.00305992		0.00203499	0.217407	0.0199592		0.00264003	0.301064	0.0143764		0.00206054	0.224751	0.00976983		0.00142757	0.185923	0.011232
	0.00464431	0.547763	0.0319669		0.00262839	0.300901	0.026547		0.00217048	0.249417	0.0118648		0.000636448	0.118553	0.0283282		0.00309411	0.418301	0.0101795		0.00231104	0.261969	0.00595373		0.00204154	0.217341	0.0207244		0.00264855	0.301326	0.0115033		0.00206719	0.22603	0.0145235		0.00143218	0.1888	0.0122836
	0.00465919	0.545472	0.0335562		0.00263684	0.298281	0.0268686		0.00217746	0.250781	0.0133566		0.000638495	0.1189	0.027813		0.00310406	0.419391	0.0159164		0.00231847	0.262783	0.00673532		0.00204808	0.216803	0.0209795		0.00265706	0.300728	0.0106117		0.00207383	0.226508	0.00843784		0.00143678	0.190299	0.0134419
	0.00467408	0.547004	0.0325597		0.0026453	0.298623	0.0237785		0.00218444	0.252991	0.0162375		0.000640541	0.119247	0.027304		0.00311401	0.420738	0.0163806		0.0023259	0.263064	0.00846986		0.00205462	0.216059	0.0212568		0.00266558	0.301793	0.0116256		0.00208048	0.229518	0.00496168		0.00144139	0.189869	0.013801
	0.00468897	0.549934	0.032743		0.00265375	0.295289	0.0246037		0.00219141	0.254688	0.0185715		0.000642588	0.119594	0.0268016		0.00312396	0.421378	0.0197288		0.00233333	0.263404	0.00846986		0.00206117	0.215661	0.0213154		0.00267409	0.303407	0.00963277		0.00208713	0.232243	0.00461677		0.00144599	0.189139	0.0141697
	0.00470385	0.554033	0.0328797		0.0026622	0.293064	0.0244246		0.00219839	0.255614	0.0199949		0.000644634	0.119942	0.0263061		0.00313391	0.422684	0.0187645		0.00234076	0.263091	0.00823364		0.00206771	0.21692	0.0213154		0.00268261	0.305346	0.00882641		0.00209377	0.233575	0.00489008		0.0014506	0.188409	0.0145474
	0.00471874	0.552356	0.0333622		0.00267065	0.291863	0.0242351		0.00220537	0.255877	0.020678		0.000646681	0.120289	0.025818		0.00314386	0.423385	0.0220683		0.00234819	0.263475	0.00789059		0.00207425	0.218059	0.0203037		0.00269113	0.305785	0.0127113		0.00210042	0.23496	0.0049005		0.0014552	0.188557	0.0149335
	0.00473362	0.557727	0.0286154		0.0026791	0.291304	0.024984		0.00221235	0.25603	0.0190586		0.000648727	0.120636	0.0253376		0.00315381	0.424591	0.0224014		0.00235562	0.264257	0.00894631		0.0020808	0.219026	0.0198043		0.00269964	0.305822	0.0139919		0.00210707	0.236291	0.00740278		0.00145981	0.188827	0.0123984
	0.00474851	0.555424	0.0289782		0.00268755	0.294963	0.0269825		0.00221933	0.255894	0.0140819		0.000650773	0.120983	0.0248655		0.00316375	0.426233	0.0192308		0.00236305	0.265561	0.00746972		0.00208734	0.218508	0.0193198		0.00270816	0.304885	0.0124062		0.00211371	0.237975	0.00746972		0.00146442	0.189219	0.0128745
	0.00476339	0.562504	0.0234509		0.002696	0.297177	0.0292072		0.00222631	0.254732	0.00767822		0.00065282	0.12133	0.0244021		0.0031737	0.428346	0.0151738		0.00237049	0.267246	0.00878797		0.00209388	0.21799	0.0188513		0.00271668	0.304292	0.0112666		0.00212036	0.238729	0.00801389		0.00146902	0.188752	0.0133535
	0.00477828	0.567479	0.0223914		0.00270446	0.299965	0.0304614		0.00223329	0.252651	0.00342686		0.000654866	0.121605	0.0239165		0.00318365	0.428667	0.0177423		0.00237792	0.268924	0.00832067		0.00210043	0.218299	0.0184		0.00272519	0.305068	0.0103369		0.00212701	0.239708	0.00818014		0.00147363	0.188131	0.013772
	0.00479316	0.566968	0.0149394		0.00271291	0.299866	0.0306601		0.00224027	0.249834	0.00345299		0.000656913	0.12183	0.0234375		0.0031936	0.428168	0.0177423		0.00238535	0.272121	0.00783783		0.00210697	0.219112	0.014475		0.00273371	0.306378	0.0123122		0.00213365	0.241171	0.0071388		0.00147823	0.187267	0.0140759
	0.00480805	0.568934	0.0159184		0.00272136	0.303468	0.0294739		0.00224725	0.24772	0.00492231		0.000658959	0.12212	0.0230726		0.00320355	0.427333	0.0161999		0.00239278	0.273558	0.0109956		0.00211351	0.219925	0.0119218		0.00274222	0.308809	0.0114972		0.0021403	0.241733	0.00789714		0.00148284	0.186964	0.0140759
	0.00482294	0.574308	0.0136729		0.00272981	0.308178	0.0278687		0.00225423	0.246313	0.00667322		0.000661006	0.122548	0.0228519		0.0032135	0.428262	0.0157194		0.00240021	0.27574	0.0143762		0.00212006	0.220401	0.0115186		0.00275074	0.310152	0.00981435		0.00214695	0.241539	0.0103228		0.00148744	0.18663	0.0114032
	0.00483782	0.576725	0.0177291		0.00273826	0.310534	0.0281319		0.0022612	0.246993	0.00815618		0.000663052	0.123091	0.0227456		0.00322345	0.429528	0.0154307		0.00240764	0.27621	0.0115835		0.0021266	0.220551	0.0127351		0.00275926	0.31124	0.00978015		0.0021536	0.24068	0.012438		0.00149205	0.186278	0.0111864
	0.00485271	0.57895	0.0229063		0.00274671	0.309202	0.0310674		0.00226818	0.247673	0.00955469		0.000665099	0.123633	0.0226453		0.0032334	0.430859	0.0169397		0.00241507	0.277363	0.0112931		0.00213314	0.220923	0.0139349		0.00276777	0.311355	0.00978015		0.00216024	0.24066	0.0114188		0.00149665	0.185175	0.0111866
	0.00486759	0.581863	0.0199408		0.00275516	0.306301	0.0356995		0.00227516	0.248354	0.0108783		0.000667145	0.124176	0.0225511		0.00324335	0.43188	0.0169397		0.0024225	0.278065	0.0112931		0.00213969	0.221913	0.0150092		0.00277629	0.311052	0.0100691		0.00216689	0.241871	0.010404		0.00150126	0.184727	0.01119
	0.00488248	0.581677	0.0179788		0.00276362	0.305556	0.0372369		0.00228214	0.247651	0.0115605		0.000669192	0.124718	0.022463		0.00325329	0.432546	0.0157194		0.00242993	0.278476	0.0102983		0.00214623	0.223461	0.0181727		0.0027848	0.310379	0.0109133		0.00217354	0.243006	0.00746972		0.00150586	0.184369	0.0141444
	0.00489736	0.580579	0.017124		0.00277207	0.30788	0.0356621		0.00228912	0.24708	0.0123994		0.000671238	0.125427	0.0221587		0.00326324	0.433877	0.0157194		0.00243736	0.279213	0.0104964		0.00215277	0.224983	0.0158118		0.00279332	0.3107	0.0112815		0.00218018	0.24438	0.00763854		0.00151047	0.18419	0.014661
	0.00491225	0.581681	0.0140582		0.00278052	0.30686	0.0317351		0.0022961	0.246751	0.0135147		0.000673285	0.127617	0.0216786		0.00327319	0.43435	0.0149394		0.0024448	0.279129	0.00982882		0.00215932	0.225567	0.0157194		0.00280184	0.31174	0.00938992		0.00218683	0.244858	0.00851967		0.00151507	0.183493	0.0150064
	0.00492713	0.580942	0.0129379		0.00278897	0.305498	0.0276172		0.00230308	0.246385	0.0146686		0.000675331	0.13104	0.0208898		0.00328314	0.43456	0.0155659		0.00245223	0.279551	0.0102981		0.00216586	0.225401	0.0157194		0.00281035	0.314755	0.00580355		0.00219348	0.244991	0.00926481		0.00151968	0.182917	0.0151751
	0.00494202	0.581845	0.0141928		0.00279742	0.302551	0.0239009		0.00231006	0.245488	0.0153622		0.000677377	0.134869	0.0195413		0.00329309	0.43411	0.0164473		0.00245966	0.27967	0.00970247		0.0021724	0.225635	0.016511		0.00281887	0.31689	0.00936289		0.00220012	0.244464	0.0100099		0.00152428	0.182406	0.0153759
	0.00495691	0.58358	0.0159396		0.00280587	0.303617	0.0219614		0.00231704	0.243952	0.0154626		0.000679424	0.137126	0.0183068		0.00330304	0.434655	0.016021		0.00246709	0.280289	0.0111745		0.00217895	0.225629	0.0193929		0.00282739	0.31827	0.00991294		0.00220677	0.244325	0.0107551		0.00152889	0.182463	0.0156077
	0.00497179	0.584167	0.0168403		0.00281432	0.305707	0.0223971		0.00232402	0.242056	0.0151971		0.00068147	0.138116	0.0172974		0.00331299	0.435387	0.014868		0.00247452	0.280366	0.0135835		0.00218549	0.225569	0.020387		0.0028359	0.317663	0.0099391		0.00221342	0.244688	0.00985226		0.00153349	0.182883	0.0151151
	0.00498668	0.584935	0.0171734		0.00282278	0.312364	0.0200361		0.002331	0.240159	0.0149355		0.000683517	0.138533	0.016972		0.00332294	0.435852	0.0178198		0.00248195	0.280223	0.0141735		0.00219203	0.224844	0.0213841		0.00284442	0.317505	0.0107525		0.00222006	0.245227	0.00846986		0.0015381	0.183447	0.0149394
	0.00500156	0.584144	0.0188146		0.00283123	0.318133	0.0194143		0.00233797	0.238262	0.0146782		0.000685563	0.139041	0.0166145		0.00333289	0.436831	0.0184748		0.00248938	0.279783	0.0147869		0.00219858	0.22485	0.0223838		0.00285293	0.318366	0.0141786		0.00222671	0.246215	0.00846986		0.0015427	0.183491	0.0150239
	0.00501645	0.585494	0.0227132		0.00283968	0.321814	0.0196923		0.00234495	0.236365	0.0144254		0.00068761	0.139584	0.0162448		0.00334283	0.438134	0.0157194		0.00249681	0.280204	0.0149394		0.00220512	0.225099	0.0241222		0.00286145	0.319957	0.0160913		0.00223336	0.2467	0.00566313		0.00154731	0.183768	0.0154195
	0.00503133	0.590695	0.0203392		0.00284813	0.319886	0.0250088		0.00235193	0.235962	0.0152018		0.000689656	0.140126	0.0158758		0.00335278	0.440115	0.0150768		0.00250424	0.28195	0.0146702		0.00221166	0.22568	0.0241222		0.00286997	0.32086	0.0149394		0.00224	0.247676	0.00640826		0.00155191	0.184795	0.0156613
	0.00504622	0.590799	0.0221681		0.00285658	0.318289	0.0273877		0.00235891	0.236512	0.0169686		0.000691703	0.140669	0.0155075		0.00336273	0.442007	0.0141164		0.00251167	0.284292	0.0107943		0.00221821	0.226982	0.0237412		0.00287848	0.321144	0.0141194		0.00224665	0.247815	0.00890719		0.00155652	0.186426	0.0165768
	0.00506111	0.592739	0.0186638		0.00286503	0.320152	0.024023		0.00236589	0.238015	0.0198794		0.000693749	0.141823	0.0145441		0.00337268	0.445085	0.011516		0.00251911	0.285751	0.0103987		0.00222475	0.228313	0.0186317		0.002887	0.320883	0.0130945		0.0022533	0.248279	0.00962587		0.00156112	0.187511	0.0178729
	0.00507599	0.592672	0.0179051		0.00287348	0.319822	0.0187272		0.00237287	0.237818	0.0215956		0.000695796	0.143585	0.0130897		0.00338263	0.447608	0.0169397		0.00252654	0.286355	0.0111152		0.00223129	0.229979	0.0185135		0.00289552	0.320368	0.0126148		0.00225995	0.248635	0.00901018		0.00156573	0.188474	0.0183845
	0.00509088	0.594277	0.0185404		0.00288194	0.317527	0.0114242		0.00237985	0.235597	0.0211805		0.000697842	0.14545	0.0115971		0.00339258	0.448642	0.0172416		0.00253397	0.286741	0.0143933		0.00223784	0.230672	0.0196643		0.00290403	0.319204	0.0133826		0.00226659	0.249157	0.00746972		0.00157033	0.188987	0.0158568
	0.00510576	0.595667	0.0200905		0.00289039	0.315534	0.0100446		0.00238683	0.232449	0.0197134		0.000699888	0.146806	0.0107212		0.00340253	0.448636	0.0178519		0.0025414	0.287268	0.0128999		0.00224438	0.231338	0.020359		0.00291255	0.319178	0.0139868		0.00227324	0.249261	0.00744189		0.00157494	0.189936	0.0157194
	0.00512065	0.59723	0.019704		0.00289884	0.319533	0.0114617		0.00239381	0.231179	0.0191044		0.000701935	0.147818	0.0106296		0.00341248	0.450106	0.0212782		0.00254883	0.287011	0.0129667		0.00225092	0.232244	0.020359		0.00292106	0.319161	0.0113719		0.00227989	0.248634	0.00727429		0.00157954	0.191129	0.0165886
	0.00513553	0.598531	0.0196827		0.00290729	0.325511	0.0158687		0.00240079	0.231766	0.0191656		0.000703981	0.1497	0.0118142		0.00342243	0.452164	0.0185135		0.00255626	0.287346	0.0144854		0.00225747	0.232909	0.0176314		0.00292958	0.319752	0.0115797		0.00228653	0.247664	0.0075131		0.00158415	0.192486	0.0191991
	0.00515042	0.606121	0.0251673		0.00291574	0.330197	0.0198108		0.00240776	0.233112	0.0186673		0.000706028	0.151848	0.0134427		0.00343237	0.454712	0.0177035		0.00256369	0.287948	0.0163312		0.00226401	0.233575	0.0176314		0.0029381	0.319459	0.0134908		0.00229318	0.246927	0.00781591		0.00158875	0.194139	0.0197793
	0.0051653	0.611143	0.0243529		0.00292419	0.332529	0.0222384		0.00241474	0.233101	0.0176875		0.000708074	0.153783	0.0148742		0.00344232	0.455661	0.015909		0.00257112	0.289392	0.0144633		0.00227056	0.233575	0.0176314		0.00294661	0.321113	0.0145978		0.00229983	0.247561	0.00894699		0.00159336	0.194823	0.0203243
	0.00518019	0.60954	0.0234084		0.00293264	0.334379	0.0242781		0.00242172	0.232598	0.0174197		0.000710121	0.154796	0.0152156		0.00345227	0.45585	0.0163721		0.00257855	0.289717	0.0123831		0.0022771	0.233575	0.0176314		0.00295513	0.322812	0.0110579		0.00230647	0.248693	0.00648812		0.00159796	0.195705	0.0201902
	0.00519508	0.611486	0.0190733		0.0029411	0.334724	0.0242312		0.0024287	0.231604	0.0178644		0.000712167	0.155488	0.0152916		0.00346222	0.45487	0.0161688		0.00258598	0.290321	0.0115512		0.00228364	0.23424	0.0176314		0.00296365	0.32421	0.0132483		0.00231312	0.250174	0.00550092		0.00160257	0.196468	0.0173985
	0.00520996	0.620122	0.0153766		0.00294955	0.334804	0.022817		0.00243568	0.230592	0.0183512		0.000714214	0.15618	0.0155205		0.00347217	0.454139	0.0150988		0.00259342	0.290398	0.00962336		0.00229019	0.234906	0.0149394		0.00297216	0.323716	0.0139906		0.00231977	0.250368	0.00899827		0.00160717	0.197109	0.0140125
	0.00522485	0.616869	0.0202342		0.002958	0.33503	0.0209183		0.00244266	0.229579	0.0188531		0.00071626	0.156872	0.0158959		0.00348212	0.454965	0.0150409		0.00260085	0.290835	0.00882126		0.00229673	0.235571	0.0149394		0.00298068	0.322855	0.0137915		0.00232641	0.25024	0.00960771		0.00161178	0.197112	0.0135407
	0.00523973	0.629585	0.0224563		0.00296645	0.33437	0.0190412		0.00244964	0.228424	0.0192419		0.000718307	0.156911	0.0160156		0.00349207	0.456442	0.0197428		0.00260828	0.291226	0.00784419		0.00230327	0.236902	0.0149394		0.00298919	0.322703	0.0129932		0.00233306	0.249622	0.010105		0.00161638	0.197133	0.0130723
	0.00525462	0.626246	0.021065		0.0029749	0.331951	0.0184421		0.00245662	0.227087	0.0194775		0.000720353	0.156167	0.0158072		0.00350202	0.460559	0.0190126		0.00261571	0.29254	0.00883669		0.00230982	0.238233	0.0129379		0.00299771	0.323382	0.00978015		0.00233971	0.249095	0.0106312		0.00162099	0.197481	0.0132004
	0.0052695	0.634249	0.0249991		0.00298335	0.331094	0.0170691		0.0024636	0.225895	0.0190966		0.000722399	0.154638	0.0152887		0.00351197	0.462465	0.021526		0.00262314	0.293494	0.0125624		0.00231636	0.239715	0.0129379		0.00300623	0.325845	0.00995483		0.00234636	0.248632	0.0111824		0.00162559	0.198565	0.0134246
	0.00528439	0.633273	0.0243745		0.0029918	0.333609	0.0165542		0.00247058	0.225132	0.0179818		0.000724446	0.152978	0.0148804		0.00352191	0.46616	0.0221703		0.00263057	0.294445	0.0127795		0.0023229	0.24038	0.0123087		0.00301474	0.327842	0.00978015		0.002353	0.249224	0.0112137		0.0016302	0.199142	0.0149394
	0.00529927	0.634107	0.0223511		0.00300026	0.338953	0.0164297		0.00247755	0.224795	0.0161502		0.000726492	0.151318	0.0146775		0.00353186	0.467148	0.0160552		0.002638	0.294794	0.0152024		0.00232945	0.241046	0.0101795		0.00302326	0.329886	0.00978015		0.00235965	0.250226	0.0118006		0.0016348	0.200291	0.0149394
	0.00531416	0.634839	0.0254583		0.00300871	0.3373	0.0199478		0.00248453	0.224554	0.0140685		0.000728539	0.149658	0.0146882		0.00354181	0.469683	0.0157194		0.00264543	0.295772	0.0157194		0.00233599	0.242885	0.0101795		0.00303178	0.331293	0.0116123		0.0023663	0.250988	0.00860681		0.00163941	0.200823	0.01235
	0.00532905	0.638774	0.0242102		0.00301716	0.333864	0.0212076		0.00249151	0.224158	0.0121405		0.000730585	0.147999	0.0149121		0.00355176	0.470934	0.0176373		0.00265286	0.296183	0.0155653		0.00234253	0.244798	0.00982694		0.00304029	0.333955	0.0123473		0.00237294	0.251773	0.00787263		0.00164401	0.201234	0.0128258
	0.00534393	0.637933	0.023397		0.00302561	0.328127	0.0229271		0.00249849	0.223691	0.0109224		0.000732632	0.146339	0.0153401		0.00356171	0.472265	0.0213154		0.00266029	0.29631	0.0161855		0.00234908	0.247056	0.0109395		0.00304881	0.33613	0.0101795		0.00237959	0.252617	0.00819457		0.00164862	0.200869	0.0133045
	0.00535882	0.636422	0.0234375		0.00303406	0.326717	0.0238744		0.00250547	0.223406	0.0107545		0.000734678	0.144829	0.0158491		0.00357166	0.473713	0.0213154		0.00266772	0.297101	0.0168423		0.00235562	0.248336	0.0132568		0.00305732	0.338051	0.0101795		0.00238624	0.254637	0.00786372		0.00165322	0.200504	0.013786
	0.0053737	0.641188	0.0289587		0.00304251	0.325697	0.025339		0.00251245	0.223273	0.0113566		0.000736725	0.143941	0.0160516		0.00358161	0.47469	0.0204697		0.00267516	0.297842	0.0146772		0.00236216	0.247085	0.0156785		0.00306584	0.338717	0.0123064		0.00239288	0.255577	0.00981895		0.00165783	0.200139	0.0142699
	0.00538859	0.644014	0.032614		0.00305096	0.327293	0.024081		0.00251943	0.222965	0.0118452		0.000738771	0.143676	0.0158855		0.00359156	0.475356	0.019136		0.00268259	0.298547	0.0147263		0.00236871	0.246097	0.0112543		0.00307436	0.339382	0.0123064		0.00239953	0.256054	0.0105641		0.00166243	0.200378	0.014756
	0.00540347	0.646248	0.0339456		0.00305942	0.330714	0.0205181		0.00252641	0.222228	0.0118883		0.000740818	0.143884	0.015403		0.00360151	0.475802	0.019454		0.00269002	0.298194	0.014822		0.00237525	0.244832	0.0139383		0.00308287	0.339597	0.0123064		0.00240618	0.255707	0.0112931		0.00166704	0.200904	0.0128448
	0.00541836	0.643518	0.0282591		0.00306787	0.333122	0.0178943		0.00253339	0.221219	0.0116137		0.000742864	0.144091	0.0149239		0.00361145	0.476248	0.0172069		0.00269745	0.298738	0.0147991		0.00238179	0.24558	0.015352		0.00309139	0.340928	0.0114755		0.00241282	0.255535	0.0112931		0.00167164	0.202189	0.012404
	0.00543325	0.644246	0.0306548		0.00307632	0.337373	0.0147711		0.00254037	0.220249	0.0113688		0.000744911	0.144299	0.0144486		0.0036214	0.476913	0.014507		0.00270488	0.299859	0.0137945		0.00238834	0.24628	0.0167862		0.00309991	0.342259	0.00746972		0.00241947	0.256866	0.0112931		0.00167625	0.202992	0.0146702
	0.00544813	0.646096	0.027086		0.00308477	0.341033	0.0112774		0.00254734	0.219318	0.0111498		0.000746957	0.144507	0.0139773		0.00363135	0.477223	0.0141164		0.00271231	0.300744	0.0121387		0.00239488	0.247404	0.0196785		0.00310842	0.34404	0.00746972		0.00242612	0.258197	0.0101795		0.00168085	0.203629	0.0146702
	0.00546302	0.645664	0.0249393		0.00309322	0.344148	0.00854317		0.00255432	0.218502	0.0110852		0.000749003	0.144714	0.0135106		0.0036413	0.477352	0.0141164		0.00271974	0.300734	0.0113822		0.00240142	0.248286	0.0197856		0.00311694	0.344706	0.00564657		0.00243276	0.259528	0.0101795		0.00168546	0.203731	0.0146702
	0.0054779	0.646845	0.0206933		0.00310167	0.343688	0.00876576		0.0025613	0.217806	0.0112285		0.00075105	0.145608	0.0127902		0.00365125	0.47858	0.0136723		0.00272717	0.300145	0.0106369		0.00240797	0.249099	0.0193017		0.00312545	0.345371	0.00564657		0.00243941	0.259528	0.0101795		0.00169006	0.204313	0.0150456
	0.00549279	0.645592	0.0235782		0.00311012	0.342703	0.011359		0.00256828	0.217229	0.0115794		0.000753096	0.14728	0.012128		0.0036612	0.480786	0.0152861		0.0027346	0.300844	0.00990553		0.00241451	0.249246	0.0160499		0.00313397	0.345371	0.00564657		0.00244606	0.260158	0.0101795		0.00169467	0.20458	0.0170328
	0.00550767	0.647956	0.0196259		0.00311858	0.342037	0.0147464		0.00257526	0.216917	0.011898		0.000755143	0.14973	0.0119155		0.00367115	0.482349	0.0115372		0.00274203	0.302954	0.00613078		0.00242105	0.249394	0.0155853		0.00314249	0.345954	0.00564657		0.00245271	0.260823	0.0112195		0.00169927	0.204381	0.0168568
	0.00552256	0.651096	0.0243527		0.00312703	0.337956	0.0184444		0.00258224	0.217306	0.0124128		0.000757189	0.152336	0.0127564		0.0036811	0.482606	0.0106784		0.00274947	0.304004	0.00605196		0.0024276	0.248876	0.0151418		0.003151	0.346978	0.00490259		0.00245935	0.261489	0.0112931		0.00170388	0.203337	0.0168568
	0.00553744	0.652812	0.0244504		0.00313548	0.334677	0.0214623		0.00258922	0.219853	0.0119072		0.000759236	0.154772	0.0142593		0.00369105	0.482395	0.0109827		0.0027569	0.304913	0.00641531		0.00243414	0.248358	0.0147214		0.00315952	0.347776	0.00782184		0.002466	0.261524	0.0112931		0.00170848	0.202242	0.0168569
	0.00555233	0.654741	0.0262069		0.00314393	0.331807	0.0242718		0.0025962	0.223205	0.0118386		0.000761282	0.156371	0.0153786		0.003701	0.482608	0.0101795		0.00276433	0.30651	0.00787422		0.00244068	0.247916	0.0143262		0.00316803	0.34914	0.00820224		0.00247265	0.261524	0.0112931		0.00171309	0.201147	0.0168569
	0.00556722	0.658801	0.0272268		0.00315238	0.333473	0.0237708		0.00260318	0.226886	0.0121915		0.000763329	0.157071	0.0157689		0.00371094	0.482709	0.0101795		0.00277176	0.309242	0.00983575		0.00244723	0.247646	0.0141164		0.00317655	0.349895	0.0139057		0.00247929	0.262189	0.0112931		0.00171769	0.200298	0.0168569
	0.0055821	0.659648	0.0282044		0.00316083	0.335675	0.0212633		0.00261016	0.227723	0.0136679		0.000765375	0.157105	0.0155094		0.00372089	0.481772	0.0111136		0.00277919	0.311367	0.0104927		0.00245377	0.247839	0.0141164		0.00318507	0.351768	0.0131922		0.00248594	0.262855	0.00846986		0.0017223	0.199984	0.0171058
	0.00559699	0.657741	0.0293787		0.00316928	0.339284	0.018183		0.00261714	0.226654	0.0148341		0.000767422	0.157138	0.0152543		0.00373084	0.481488	0.0121945		0.00278662	0.311	0.0116248		0.00246031	0.248504	0.0147686		0.00319358	0.352475	0.0106873		0.00249259	0.264658	0.00846986		0.0017269	0.200205	0.0165192
	0.00561187	0.656804	0.029476		0.00317774	0.343299	0.0170587		0.00262411	0.22369	0.0155264		0.000769468	0.157172	0.0150036		0.00374079	0.484561	0.011291		0.00279405	0.310278	0.0116249		0.00246686	0.249072	0.0157194		0.0032021	0.3529	0.00979345		0.00249923	0.265826	0.0108842		0.00173151	0.200625	0.0159435
	0.00562676	0.656804	0.029476		0.00318619	0.346792	0.01694		0.00263109	0.220546	0.0163369		0.000771514	0.157206	0.0147577		0.00375074	0.48816	0.00846986		0.00280148	0.30885	0.0111565		0.0024734	0.249771	0.0161292		0.00321062	0.351982	0.00984153		0.00250588	0.266817	0.0119879		0.00173611	0.200718	0.015024
	0.00564164	0.655985	0.0314822		0.00319464	0.348892	0.015994		0.00263807	0.217581	0.0173009		0.000773561	0.157239	0.0145169		0.00376069	0.492437	0.00846986		0.00280891	0.307816	0.0103816		0.00247994	0.249994	0.0185227		0.00321913	0.350659	0.00998107		0.00251253	0.266495	0.012733		0.00174072	0.199664	0.0146614
	0.00565653	0.655764	0.0336587		0.00320309	0.350174	0.0143481		0.00264505	0.215203	0.0180711		0.000775607	0.157273	0.0142812		0.00377064	0.493554	0.00564657		0.00281634	0.307332	0.0106993		0.00248649	0.250761	0.0194447		0.00322765	0.349787	0.0101795		0.00251917	0.265993	0.0134781		0.00174532	0.200765	0.0172217
	0.00567142	0.654808	0.0346931		0.00321154	0.349274	0.0158669		0.00265203	0.216691	0.019245		0.000777654	0.156962	0.0145342		0.00378059	0.494409	0.00474087		0.00282378	0.308398	0.0119127		0.00249303	0.250884	0.0210295		0.00323616	0.350029	0.0101795		0.00252582	0.266333	0.0141164		0.00174993	0.201903	0.00936337
	0.0056863	0.656332	0.0330547		0.00321999	0.348521	0.0179926		0.00265901	0.218419	0.0200215		0.0007797	0.156154	0.0154943		0.00379054	0.494258	0.00362722		0.00283121	0.310051	0.0160003		0.00249957	0.250935	0.0209638		0.00324468	0.350695	0.0112931		0.00253247	0.266848	0.0157194		0.00175453	0.204157	0.0088471
	0.00570119	0.658206	0.0321882		0.00322844	0.348286	0.0205132		0.00266599	0.219745	0.0207616		0.000781747	0.154849	0.0171644		0.00380048	0.494775	0.00500423		0.00283864	0.311602	0.0157816		0.00250612	0.250988	0.0207115		0.0032532	0.353245	0.0112931		0.00253912	0.267513	0.0157194		0.00175914	0.203721	0.00943693
	0.00571607	0.661456	0.0342501		0.0032369	0.348281	0.0189212		0.00267297	0.218683	0.0202448		0.000783793	0.153391	0.0190626		0.00381043	0.495258	0.00522497		0.00284607	0.311577	0.0137204		0.00251266	0.252375	0.0179239		0.00326171	0.35468	0.011056		0.00254576	0.268178	0.0157194		0.00176375	0.203501	0.0164905
	0.00573096	0.660317	0.0272623		0.00324535	0.348418	0.0167254		0.00267995	0.218681	0.0195685		0.00078584	0.152131	0.0206915		0.00382038	0.494629	0.00559715		0.0028535	0.311328	0.0129307		0.0025192	0.254097	0.0129434		0.00327023	0.355664	0.0101015		0.00255241	0.269781	0.0176314		0.00176835	0.203867	0.0174287
	0.00574584	0.66479	0.0305385		0.0032538	0.349723	0.0131236		0.00268693	0.219155	0.0187288		0.000787886	0.151368	0.0216249		0.00383033	0.493563	0.00559711		0.00286093	0.311686	0.0140598		0.00252575	0.255372	0.0123064		0.00327875	0.354897	0.00914705		0.00255906	0.271429	0.0154441		0.00177296	0.205412	0.0144986
	0.00576073	0.666066	0.0297182		0.00326225	0.35036	0.0101689		0.0026939	0.218676	0.0182512		0.000789933	0.151102	0.0218608		0.00384028	0.494221	0.00546087		0.00286836	0.313239	0.0148401		0.00253229	0.255701	0.0123064		0.00328726	0.355735	0.00957256		0.0025657	0.272061	0.016463		0.00177756	0.207089	0.0121075
	0.00577561	0.668864	0.0279199		0.0032707	0.347016	0.0106412		0.00270088	0.217243	0.0178808		0.000791979	0.151135	0.0216779		0.00385023	0.495666	0.00978015		0.00287579	0.314623	0.0123064		0.00253883	0.257032	0.0128803		0.00329578	0.357964	0.0112387		0.00257235	0.271404	0.0169532		0.00178217	0.207921	0.0110696
	0.0057905	0.670096	0.0232097		0.00327915	0.344995	0.00905002		0.00270786	0.215674	0.0175028		0.000794025	0.151169	0.0214996		0.00386018	0.49784	0.00978015		0.00288322	0.316739	0.0123064		0.00254538	0.258363	0.0171734		0.00330429	0.358702	0.0104381		0.002579	0.271017	0.0174615		0.00178677	0.208139	0.0105667
	0.00580539	0.676226	0.0251242		0.0032876	0.350864	0.0114962		0.00271484	0.214243	0.0172498		0.000796072	0.151202	0.0213261		0.00387013	0.499773	0.0122725		0.00289065	0.318069	0.010254		0.00255192	0.259528	0.0171734		0.00331281	0.35947	0.01484		0.00258564	0.271648	0.0152837		0.00179138	0.208533	0.00959034
	0.00582027	0.678764	0.0286532		0.00329606	0.358484	0.00979953		0.00272182	0.213152	0.0171215		0.000798118	0.151178	0.021112		0.00388008	0.501769	0.010014		0.00289809	0.320054	0.0101795		0.00255846	0.259382	0.0171734		0.00332133	0.360452	0.00969206		0.00259229	0.272455	0.012572		0.00179598	0.208927	0.00859073
	0.00583516	0.679811	0.0285255		0.00330451	0.363452	0.010973		0.0027288	0.212403	0.0171295		0.000800165	0.150937	0.0207355		0.00389002	0.504312	0.00978015		0.00290552	0.32053	0.0112687		0.00256501	0.259065	0.0166191		0.00332984	0.363553	0.00931741		0.00259894	0.273436	0.0132616		0.00180059	0.209086	0.00887044
	0.00585004	0.677607	0.0272875		0.00331296	0.361915	0.0108873		0.00273578	0.211856	0.0171603		0.000802211	0.150481	0.0201983		0.00389997	0.505403	0.0100147		0.00291295	0.32096	0.0108794		0.00257155	0.258649	0.015965		0.00333836	0.366574	0.00916793		0.00260558	0.27422	0.0146888		0.00180519	0.208721	0.0091707
	0.00586493	0.680266	0.0327187		0.00332141	0.362243	0.0126516		0.00274276	0.21173	0.0172791		0.000804258	0.149868	0.019548		0.00390992	0.506835	0.00893887		0.00292038	0.321702	0.0109952		0.00257809	0.258797	0.0150477		0.00334688	0.369033	0.00299056		0.00261223	0.274994	0.0172822		0.0018098	0.208356	0.00948956
	0.00587981	0.679295	0.0330708		0.00332986	0.362643	0.0140971		0.00274974	0.212684	0.0171517		0.000806304	0.149254	0.0189091		0.00391987	0.506875	0.00607271		0.00292781	0.322813	0.0146729		0.00258464	0.25978	0.0123158		0.00335539	0.370638	0.00489008		0.00261888	0.276325	0.0171136		0.0018144	0.207991	0.00982523
	0.0058947	0.679448	0.0342303		0.00333831	0.363722	0.00989166		0.00275672	0.214718	0.0170054		0.000808351	0.148641	0.0182828		0.00392982	0.507133	0.00564657		0.00293524	0.32438	0.0138051		0.00259118	0.260861	0.0149394		0.00336391	0.371544	0.00523985		0.00262553	0.277058	0.0189111		0.00181901	0.208412	0.010176
	0.00590958	0.680615	0.0357711		0.00334676	0.364095	0.00542842		0.00276369	0.215817	0.0179046		0.000810397	0.148027	0.0176703		0.00393977	0.506725	0.00545753		0.00294267	0.325598	0.0123064		0.00259772	0.261524	0.0149394		0.00337242	0.371409	0.00841774		0.00263217	0.277859	0.0187107		0.00182361	0.208954	0.00846986
	0.00592447	0.681521	0.0335875		0.00335522	0.36373	0.00171104		0.00277067	0.215209	0.0193301		0.000812444	0.147414	0.0170731		0.00394972	0.506154	0.0043439		0.0029501	0.327059	0.0122847		0.00260427	0.261505	0.0149394		0.00338094	0.371022	0.00839613		0.00263882	0.277474	0.0185135		0.00182822	0.209618	0.00846986
	0.00593936	0.682367	0.0328254		0.00336367	0.363784	0.0016278		0.00277765	0.21373	0.0188973		0.00081449	0.1468	0.016493		0.00395967	0.5067	0.00323473		0.00295753	0.327701	0.0100168		0.00261081	0.261356	0.0150011		0.00338946	0.370328	0.00807554		0.00264547	0.27704	0.0181586		0.00183282	0.20958	0.00846986
	0.00595424	0.682757	0.0320664		0.00337212	0.364123	0.0013479		0.00278463	0.213102	0.0160309		0.000816537	0.146186	0.0159318		0.00396962	0.507615	0.0062432		0.00296496	0.327333	0.0107782		0.00261735	0.261657	0.0157368		0.00339797	0.372242	0.00842676		0.00265211	0.27655	0.0177298		0.00183743	0.210267	0.00789931
	0.00596913	0.682757	0.0320664		0.00338057	0.364257	0.00149031		0.00279161	0.21347	0.012054		0.000818583	0.145573	0.0153916		0.00397956	0.507998	0.00855151		0.0029724	0.326989	0.0115493		0.0026239	0.261805	0.0187767		0.00340649	0.374417	0.012573		0.00265876	0.276024	0.0173224		0.00184203	0.211251	0.00651063
	0.00598401	0.684345	0.0321136		0.00338902	0.364018	0.00186299		0.00279859	0.213733	0.0088062		0.000820629	0.144959	0.0148746		0.00398951	0.507103	0.00688444		0.00297983	0.32822	0.0122116		0.00263044	0.262266	0.0193386		0.00341501	0.376609	0.0138126		0.00266541	0.27626	0.0169397		0.00184664	0.212152	0.00643136
	0.0059989	0.689014	0.0361222		0.00339747	0.367706	0.00533691		0.00280557	0.214139	0.00656919		0.000822676	0.144346	0.0143833		0.00399946	0.507014	0.00630382		0.00298726	0.330382	0.00787271		0.00263698	0.262508	0.0187387		0.00342352	0.377434	0.0142602		0.00267205	0.276496	0.0183117		0.00185124	0.212207	0.00610866
	0.00601378	0.688958	0.0285224		0.00340592	0.369269	0.00757532		0.00281255	0.213667	0.00592134		0.000824722	0.143732	0.0139205		0.00400941	0.508384	0.00816743		0.00299469	0.331979	0.00812813		0.00264353	0.262854	0.0180094		0.00343204	0.378565	0.0125053		0.0026787	0.276732	0.0178757		0.00185585	0.212161	0.00581396
	0.00602867	0.691542	0.0291425		0.00341438	0.372866	0.0131129		0.00281953	0.212583	0.00720158		0.000826769	0.143119	0.0134891		0.00401936	0.509695	0.00974878		0.00300212	0.332211	0.00898669		0.00265007	0.263405	0.0189736		0.00344055	0.379841	0.0122464		0.00268535	0.276205	0.0174607		0.00186045	0.212389	0.00636783
	0.00604356	0.694606	0.0335654		0.00342283	0.372195	0.016815		0.00282651	0.210505	0.00958769		0.000828815	0.142478	0.0131265		0.00402931	0.509909	0.0090541		0.00300955	0.333023	0.00980548		0.00265661	0.264041	0.0217823		0.00344907	0.379786	0.0125753		0.00269199	0.275676	0.0170681		0.00186506	0.212396	0.00712242
	0.00605844	0.69382	0.0329498		0.00343128	0.373211	0.0230114		0.00283349	0.208428	0.0120266		0.000830862	0.141804	0.0128398		0.00403926	0.510059	0.00861693		0.00301698	0.333764	0.0082589		0.00266316	0.266176	0.0220251		0.00345759	0.37897	0.013713		0.00269864	0.275147	0.0166952		0.00186966	0.21184	0.00703896
	0.00607333	0.692002	0.0294182		0.00343973	0.371756	0.0271683		0.00284046	0.209594	0.00991468		0.000832908	0.141098	0.0126292		0.00404921	0.511137	0.0101795		0.00302441	0.335135	0.00791117		0.0026697	0.267749	0.0195616		0.0034661	0.377513	0.0148592		0.00270529	0.274618	0.0163527		0.00187427	0.210767	0.00703896
	0.00608821	0.694388	0.0316012		0.00344818	0.374566	0.0227526		0.00284744	0.211199	0.00718428		0.000834955	0.140388	0.01246		0.00405916	0.5124	0.0112931		0.00303184	0.335207	0.00973316		0.00267625	0.268833	0.0195837		0.00347462	0.377081	0.0160307		0.00271193	0.274619	0.0160375		0.00187887	0.209671	0.00703897
	0.0061031	0.697954	0.0318303		0.00345663	0.373768	0.0194881		0.00285442	0.213244	0.00383704		0.000837001	0.139677	0.0123274		0.0040691	0.51362	0.0112931		0.00303927	0.336424	0.00906885		0.00268279	0.268315	0.0196332		0.00348314	0.3784	0.0192912		0.00271858	0.275578	0.0135427		0.00188348	0.208702	0.00703897
	0.00611798	0.701732	0.0310022		0.00346508	0.373515	0.015062		0.0028614	0.214037	0.00608547		0.000839048	0.138966	0.0122326		0.00407905	0.514539	0.0126336		0.00304671	0.336997	0.0105268		0.00268933	0.267796	0.0197097		0.00349165	0.380096	0.0171734		0.00272523	0.276712	0.0141164		0.00188808	0.207975	0.00715611
	0.00613287	0.709778	0.0240108		0.00347354	0.369637	0.0181114		0.00286838	0.215209	0.0087437		0.000841094	0.138256	0.0121764		0.004089	0.515234	0.00931007		0.00305414	0.338678	0.0102483		0.00269588	0.26803	0.0198131		0.00350017	0.381765	0.0171734		0.00273188	0.278129	0.0141164		0.00189269	0.207492	0.00764335
	0.00614775	0.705491	0.0285922		0.00348199	0.369922	0.0188948		0.00287536	0.216762	0.0118041		0.00084314	0.137625	0.0121222		0.00409895	0.515113	0.00853232		0.00306157	0.33961	0.0120255		0.00270242	0.268506	0.0176702		0.00350868	0.382	0.0146962		0.00273852	0.278588	0.0114244		0.00189729	0.207032	0.00813418
	0.00616264	0.707518	0.0245659		0.00349044	0.370174	0.0197171		0.00288234	0.217142	0.0136253		0.000845187	0.137157	0.0120218		0.0041089	0.515164	0.00802205		0.003069	0.340947	0.0125392		0.00270896	0.269857	0.0172733		0.0035172	0.382675	0.0147837		0.00274517	0.278872	0.0121695		0.0019019	0.206329	0.00854256
	0.00617753	0.705648	0.023077		0.00349889	0.370554	0.0199895		0.00288932	0.217522	0.0154477		0.000847233	0.136851	0.0118622		0.00411885	0.515516	0.00913818		0.00307643	0.34142	0.0128401		0.00271551	0.270477	0.019691		0.00352572	0.382881	0.0129246		0.00275182	0.278345	0.0129146		0.0019065	0.205383	0.00854479
	0.00619241	0.702526	0.0223909		0.00350734	0.372342	0.0204512		0.0028963	0.220433	0.0149458		0.00084928	0.136628	0.0116674		0.0041288	0.51638	0.00634393		0.00308386	0.341567	0.0131235		0.00272205	0.271384	0.01965		0.00353423	0.383312	0.0129379		0.00275846	0.278359	0.0136597		0.00191111	0.204289	0.00854479
	0.0062073	0.69973	0.020889		0.00351579	0.375048	0.0206184		0.00290328	0.223671	0.0141508		0.000851326	0.136406	0.0114728		0.00413875	0.517406	0.00369655		0.00309129	0.341505	0.0129379		0.00272859	0.272457	0.0185158		0.00354275	0.383302	0.0129379		0.00276511	0.278593	0.0121091		0.00191571	0.204052	0.0085448
	0.00622218	0.697093	0.0192475		0.00352424	0.376871	0.0204964		0.00291025	0.226544	0.0125011		0.000853373	0.136183	0.0112784		0.0041487	0.519198	0.00564657		0.00309872	0.342513	0.0129379		0.00273514	0.274177	0.0142702		0.00355126	0.384204	0.0129379		0.00277176	0.278827	0.011921		0.00192032	0.20482	0.00524041
	0.00623707	0.694715	0.0173674		0.0035327	0.376552	0.0198364		0.00291723	0.226768	0.0121514		0.000855419	0.135937	0.0111053		0.00415865	0.523221	0.00494756		0.00310615	0.34366	0.0115542		0.00274168	0.275196	0.0124014		0.00355978	0.385535	0.012232		0.0027784	0.279326	0.0126661		0.00192492	0.206741	0.00268867
	0.00625195	0.693844	0.014389		0.00354115	0.376361	0.0185717		0.00292421	0.226522	0.0111581		0.000857466	0.135656	0.0109647		0.00416859	0.526281	0.0101671		0.00311358	0.344612	0.010925		0.00274822	0.275939	0.0131297		0.0035683	0.387587	0.0123064		0.00278505	0.280205	0.0154069		0.00192953	0.208299	0.00410665
	0.00626684	0.692583	0.0127999		0.0035496	0.376847	0.0175987		0.00293119	0.226093	0.0103236		0.000859512	0.13534	0.0108566		0.00417854	0.527842	0.00943024		0.00312102	0.344233	0.0105806		0.00275477	0.276518	0.012897		0.00357681	0.389209	0.0146721		0.0027917	0.281859	0.0173647		0.00193413	0.209073	0.00456344
	0.00628172	0.689677	0.0125163		0.00355805	0.37819	0.0165536		0.00293817	0.225236	0.00981841		0.000861559	0.134769	0.0104237		0.00418849	0.52697	0.00898954		0.00312845	0.343831	0.0102919		0.00276131	0.277349	0.0154718		0.00358533	0.390178	0.0148403		0.00279834	0.282884	0.0149394		0.00193874	0.208768	0.00422529
	0.00629661	0.686771	0.0125667		0.0035665	0.377695	0.0147592		0.00294515	0.223974	0.00955448		0.000863605	0.133787	0.00943009		0.00419844	0.526319	0.011554		0.00313588	0.344097	0.0104174		0.00276785	0.277681	0.0157194		0.00359385	0.3902	0.0147264		0.00280499	0.283484	0.0149394		0.00194334	0.207966	0.00427292
	0.0063115	0.685637	0.0138278		0.00357495	0.375372	0.0118356		0.00295213	0.222711	0.00929079		0.000865652	0.132393	0.00789053		0.00420839	0.527157	0.013752		0.00314331	0.345006	0.0119254		0.0027744	0.278231	0.016107		0.00360236	0.389672	0.014674		0.00281164	0.283773	0.0149394		0.00194795	0.206944	0.00427292
	0.00632638	0.682955	0.0149949		0.0035834	0.371913	0.00886319		0.00295911	0.221585	0.00921673		0.000867698	0.130831	0.00617332		0.00421834	0.526396	0.016845		0.00315074	0.345532	0.0120803		0.00278094	0.279473	0.0163445		0.00361088	0.389369	0.0146702		0.00281829	0.284654	0.0158884		0.00195255	0.205882	0.00427292
	0.00634127	0.680049	0.0162188		0.00359186	0.368273	0.00708275		0.00296609	0.22075	0.00934703		0.000869744	0.129414	0.00472815		0.00422829	0.527223	0.0112911		0.00315817	0.345465	0.0112544		0.00278748	0.279949	0.0165628		0.00361939	0.389957	0.0146702		0.00282493	0.286757	0.0163535		0.00195716	0.204941	0.00437961
	0.00635615	0.678963	0.0195021		0.00360031	0.367464	0.00694836		0.00297307	0.220326	0.00964316		0.000871791	0.128481	0.00392288		0.00423824	0.52864	0.0127425		0.0031656	0.345185	0.00953446		0.00279403	0.279433	0.0137054		0.00362791	0.390622	0.0149394		0.00283158	0.287149	0.0119461		0.00196176	0.204818	0.00478822
	0.00637104	0.677264	0.0225216		0.00360876	0.36781	0.00859439		0.00298004	0.2191	0.0112312		0.000873837	0.128033	0.00372597		0.00424819	0.531519	0.0146702		0.00317303	0.345245	0.00751598		0.00280057	0.278561	0.0118353		0.00363643	0.392649	0.0149394		0.00283823	0.288833	0.0171326		0.00196637	0.205741	0.00293726
	0.00638592	0.676558	0.0269744		0.00361721	0.368317	0.010842		0.00298702	0.220089	0.0168393		0.000875884	0.127925	0.00391331		0.00425813	0.533045	0.0149958		0.00318046	0.34609	0.00746972		0.00280711	0.278604	0.0128624		0.00364494	0.395555	0.00971876		0.00284487	0.290518	0.0126857		0.00197097	0.206908	0.00282329
	0.00640081	0.673936	0.0291725		0.00362566	0.365826	0.0118801		0.002994	0.2208	0.0210904		0.00087793	0.127817	0.00410271		0.00426808	0.532865	0.0161811		0.00318789	0.347124	0.00489008		0.00281366	0.279142	0.0138894		0.00365346	0.398882	0.00994222		0.00285152	0.294188	0.00814824		0.00197558	0.207622	0.00282329
	0.0064157	0.670055	0.0297807		0.00363411	0.361355	0.0104732		0.00300098	0.222311	0.0226856		0.000879977	0.127709	0.00429389		0.00427803	0.533789	0.0172118		0.00319533	0.348455	0.00650062		0.0028202	0.279438	0.0141164		0.00366198	0.401514	0.00978015		0.00285817	0.296281	0.00733595		0.00198018	0.207538	0.00282329
	0.00643058	0.666618	0.0309496		0.00364256	0.35714	0.00936886		0.00300796	0.220997	0.018908		0.000882023	0.127601	0.00448662		0.00428798	0.534923	0.0122446		0.00320276	0.349785	0.00746972		0.00282674	0.280151	0.0141164		0.00367049	0.402553	0.0123064		0.00286481	0.297152	0.00746972		0.00198479	0.207984	0.00326944
	0.00644547	0.66373	0.0328351		0.00365102	0.3542	0.00995332		0.00301494	0.218682	0.0153637		0.00088407	0.127494	0.00468071		0.00429793	0.536672	0.0145656		0.00321019	0.351235	0.00746972		0.00283329	0.280639	0.0169177		0.00367901	0.402947	0.012467		0.00287146	0.29749	0.00746972		0.00198939	0.208308	0.00571598
	0.00646035	0.659886	0.0334804		0.00365947	0.352505	0.0121795		0.00302192	0.21567	0.0129003		0.000886116	0.127386	0.004876		0.00430788	0.537296	0.0116666		0.00321762	0.352566	0.00535689		0.00283983	0.281558	0.0161852		0.00368752	0.40245	0.0132506		0.00287811	0.298071	0.00757087		0.001994	0.208594	0.00618659
	0.00647524	0.656022	0.0341009		0.00366792	0.35081	0.0144863		0.0030289	0.214916	0.0111995		0.000888163	0.127278	0.00507234		0.00431783	0.536327	0.011191		0.00322505	0.353231	0.00489008		0.00284637	0.281472	0.0143435		0.00369604	0.401832	0.0140553		0.00288475	0.298985	0.00947119		0.0019986	0.208229	0.00666396
	0.00649012	0.653068	0.0359271		0.00367637	0.349115	0.0168387		0.00303588	0.215634	0.012613		0.000890209	0.12717	0.00526962		0.00432778	0.534652	0.0104576		0.00323248	0.35402	0.00489008		0.00285292	0.281457	0.0138952		0.00370456	0.401438	0.0146702		0.0028914	0.299849	0.00923109		0.00200321	0.207905	0.00714674
	0.00650501	0.650179	0.0378532		0.00368482	0.347366	0.0192658		0.00304286	0.217771	0.0148824		0.000892255	0.127062	0.00546774		0.00433773	0.532112	0.00700171		0.00323991	0.354488	0.00564252		0.00285946	0.281138	0.0145048		0.00371307	0.401269	0.0146702		0.00289805	0.299987	0.00899673		0.00200781	0.207703	0.00746972
	0.00651989	0.646572	0.0388277		0.00369327	0.345489	0.0216973		0.00304983	0.219318	0.0176257		0.000894302	0.126924	0.00570519		0.00434767	0.52979	0.00587002		0.00324734	0.354759	0.00527696		0.002866	0.28204	0.0161159		0.00372159	0.401269	0.0146702		0.00290469	0.300378	0.00858682		0.00201242	0.207529	0.00746972
	0.00653478	0.642728	0.039439		0.00370172	0.34334	0.0239245		0.00305681	0.22108	0.0178088		0.000896348	0.126737	0.00600278		0.00435762	0.527536	0.00533806		0.00325477	0.354171	0.00502381		0.00287255	0.28343	0.0127164		0.00373011	0.401835	0.0146702		0.00291134	0.300612	0.0101034		0.00201702	0.207981	0.00740551
	0.00654967	0.638578	0.0396374		0.00371018	0.340974	0.0258955		0.00306379	0.222684	0.016807		0.000898395	0.126502	0.0063603		0.00436757	0.525264	0.00717252		0.0032622	0.354527	0.00490051		0.00287909	0.284278	0.0107983		0.00373862	0.402805	0.0126494		0.00291799	0.300752	0.00960622		0.00202163	0.20831	0.00982233
	0.00656455	0.634291	0.0396507		0.00371863	0.338767	0.0280925		0.00307077	0.223195	0.0153097		0.000900441	0.12625	0.00673899		0.00437752	0.522968	0.00869173		0.00326964	0.355365	0.00603198		0.00288563	0.283802	0.0103757		0.00374714	0.403325	0.0135595		0.00292464	0.299955	0.00899138		0.00202623	0.20861	0.0098835
	0.00657944	0.630003	0.039664		0.00372708	0.334361	0.0272056		0.00307775	0.222965	0.0140594		0.000902488	0.125999	0.00711782		0.00438747	0.519982	0.0104397		0.00327707	0.356202	0.00735012		0.00289218	0.282665	0.0100312		0.00375565	0.402939	0.0143211		0.00293128	0.299045	0.00825631		0.00203084	0.208245	0.00997107
	0.00659432	0.625716	0.0396773		0.00373553	0.333642	0.0314984		0.00308473	0.222119	0.0130788		0.000904534	0.125747	0.00749677		0.00439742	0.51699	0.0123047		0.0032845	0.356257	0.00734407		0.00289872	0.282834	0.00998591		0.00376417	0.402287	0.01469		0.00293793	0.298845	0.00770044		0.00203544	0.208164	0.0100843
	0.00660921	0.621429	0.0396906		0.00374398	0.332411	0.0350716		0.00309171	0.221096	0.0123564		0.000906581	0.125496	0.00787582		0.00440737	0.514021	0.0142408		0.00329193	0.356808	0.0059162		0.00290526	0.283279	0.010737		0.00377269	0.402257	0.014732		0.00294458	0.298592	0.00508415		0.00204005	0.20856	0.00993944
	0.00662409	0.617141	0.0397039		0.00375243	0.332939	0.0411104		0.00309869	0.219971	0.0117916		0.000908627	0.125231	0.00825394		0.00441732	0.511701	0.0161994		0.00329936	0.35736	0.00372467		0.00291181	0.284759	0.0110595		0.0037812	0.403008	0.014817		0.00295122	0.298206	0.00572884		0.00204465	0.208956	0.00978365
	0.00663898	0.61288	0.0397096		0.00376088	0.32934	0.0413508		0.00310567	0.218963	0.0117637		0.000910674	0.124922	0.00862923		0.00442727	0.509459	0.0207155		0.00330679	0.357945	0.00314491		0.00291835	0.285804	0.0124095		0.00378972	0.403397	0.0171177		0.00295787	0.296955	0.00644		0.00204926	0.20962	0.00981103
	0.00665386	0.608624	0.0397138		0.00376934	0.32551	0.0412668		0.00311265	0.218201	0.0124506		0.00091272	0.124569	0.00900254		0.00443721	0.507246	0.0229196		0.00331422	0.357655	0.00489765		0.00292489	0.287021	0.0129379		0.00379824	0.403572	0.0171601		0.00296452	0.295598	0.00718334		0.00205387	0.209685	0.00734303
	0.00666875	0.604369	0.039718		0.00377779	0.321681	0.0411829		0.00311963	0.218019	0.0135964		0.000914766	0.124184	0.00937567		0.00444716	0.504586	0.0248738		0.00332165	0.357288	0.0076109		0.00293144	0.287373	0.0129379		0.00380675	0.40348	0.0171734		0.00297116	0.294241	0.00700149		0.00205847	0.209628	0.00701952
	0.00668364	0.600113	0.0397222		0.00378624	0.317851	0.0410993		0.0031266	0.217966	0.0146604		0.000916813	0.123799	0.00975119		0.00445711	0.502116	0.0274353		0.00332908	0.355964	0.00980343		0.00293798	0.287097	0.0130883		0.00381527	0.404516	0.0170149		0.00297781	0.292888	0.00664198		0.00206308	0.208903	0.00672013
					0.00379469	0.314022	0.0410158		0.00313358	0.220184	0.0177525		0.000918859	0.123414	0.0101288		0.00446706	0.499226	0.0303		0.00333651	0.354032	0.0092654		0.00294452	0.287246	0.0133674		0.00382378	0.405368	0.0137468		0.00298446	0.291953	0.00639873		0.00206768	0.208299	0.00643845
																	0.00447701	0.495788	0.0304865		0.00334394	0.35249	0.00975793		0.00295107	0.287153	0.0124673		0.0038323	0.406795	0.0129497		0.0029911	0.292417	0.00766468		0.00207229	0.208268	0.00592218
																	0.00448696	0.491734	0.03064		0.00335138	0.351237	0.0134098		0.00295761	0.287285	0.0131956		0.00384082	0.407642	0.0107857		0.00299775	0.293436	0.0134452		0.00207689	0.208664	0.00732062
																	0.00449691	0.487705	0.0307886		0.00335881	0.350019	0.0136396		0.00296415	0.287216	0.0147484		0.00384933	0.408361	0.0123455		0.0030044	0.294124	0.0156998		0.0020815	0.20906	0.00811881
																	0.00450686	0.483619	0.0309354		0.00336624	0.348019	0.0138736		0.0029707	0.288073	0.0167725		0.00385785	0.407566	0.0127931		0.00301105	0.293414	0.0156817		0.0020861	0.209005	0.00760254
																	0.00451681	0.479474	0.0308345		0.00337367	0.346027	0.0141115		0.00297724	0.289457	0.015726		0.00386637	0.406337	0.012433		0.00301769	0.292114	0.0157187		0.00209071	0.20864	0.00708628
																	0.00452675	0.475269	0.0307336		0.0033811	0.344113	0.014329		0.00298378	0.290548	0.0181265		0.00387488	0.405134	0.011928		0.00302434	0.291585	0.0159268		0.00209531	0.209602	0.00657001
																	0.0045367	0.471065	0.0306327		0.00338853	0.342278	0.0143291		0.00299033	0.290886	0.0178427		0.0038834	0.404382	0.0113186		0.00303099	0.291194	0.0167177		0.00209992	0.211259	0.00323784
																	0.00454665	0.46687	0.0305318		0.00339596	0.340406	0.0143291		0.00299687	0.290636	0.0171173		0.00389191	0.403385	0.0103372		0.00303763	0.291123	0.0178075		0.00210452	0.213038	0.00282329
																	0.0045566	0.46271	0.0304066		0.00340339	0.338377	0.0141617		0.00300341	0.291445	0.0159698		0.00390043	0.402351	0.00933653		0.00304428	0.290937	0.0189994		0.00210913	0.213611	0.00282329
																	0.00456655	0.458585	0.0302138		0.00341082	0.336191	0.013923		0.00300996	0.293469	0.0135762		0.00390895	0.401269	0.00846955		0.00305093	0.290751	0.0206342		0.00211373	0.213681	0.00282329
																	0.0045765	0.454487	0.0300213		0.00341825	0.333956	0.0136883		0.0030165	0.294187	0.0191146		0.00391746	0.40151	0.00781357		0.00305757	0.290418	0.0218059		0.00211834	0.214311	0.00298368
																	0.00458645	0.450413	0.0298291		0.00342569	0.331782	0.0134576		0.00302304	0.294639	0.0148924		0.00392598	0.40175	0.00752353		0.00306422	0.289663	0.0229809		0.00212294	0.214818	0.00475795
																	0.0045964	0.446463	0.0295953		0.00343312	0.329936	0.0130577		0.00302959	0.294145	0.0190901		0.00393449	0.40198	0.00800887		0.00307087	0.288973	0.0237586		0.00212755	0.215134	0.00432322
																	0.00460635	0.442661	0.0291735		0.00344055	0.328442	0.0124892		0.00303613	0.294793	0.0198095		0.00394301	0.400944	0.0087666		0.00307751	0.288216	0.0244314		0.00213215	0.214606	0.00390837
																	0.0046163	0.438982	0.0286868		0.00344798	0.32724	0.0119891		0.00304267	0.294544	0.0191005		0.00395153	0.400778	0.0101786		0.00308416	0.287288	0.0249354		0.00213676	0.213908	0.00341975
																	0.00462624	0.435328	0.0282003		0.00345541	0.326149	0.0115274		0.00304922	0.294026	0.0183934		0.00396004	0.400177	0.015032		0.00309081	0.286157	0.0254805		0.00214136	0.212964	0.00298459
																	0.00463619	0.431679	0.027714		0.00346284	0.325255	0.0109218		0.00305576	0.293666	0.0176883		0.00396856	0.401536	0.0145455		0.00309745	0.28559	0.0262948		0.00214597	0.212652	0.0028636
																	0.00464614	0.428055	0.0272517		0.00347027	0.324459	0.0100899		0.0030623	0.29348	0.0176314		0.00397708	0.401771	0.0186224		0.0031041	0.285246	0.0278753		0.00215057	0.212218	0.00610012
																	0.00465609	0.424458	0.0268669		0.0034777	0.323588	0.00947184		0.00306885	0.293342	0.0176314		0.00398559	0.402861	0.0200486		0.00311075	0.285696	0.02906		0.00215518	0.211738	0.00618547
																	0.00466604	0.421017	0.0264765		0.00348513	0.322606	0.00915668		0.00307539	0.293038	0.0171266		0.00399411	0.401751	0.0238464		0.0031174	0.285511	0.0318166		0.00215978	0.210496	0.00627646
																	0.00467599	0.417786	0.0258455		0.00349256	0.321523	0.00984214		0.00308194	0.292389	0.0164325		0.00400262	0.400945	0.0251242		0.00312404	0.285089	0.0323344		0.00216439	0.209298	0.00637287
																	0.00468594	0.414709	0.0250229		0.0035	0.32043	0.0105193		0.00308848	0.291518	0.0159027		0.00401114	0.399769	0.0262999		0.00313069	0.283801	0.032668		0.00216899	0.208392	0.00638307
																	0.00469589	0.411615	0.0242783		0.00350743	0.319285	0.0100382		0.00309502	0.290632	0.0153895		0.00401966	0.398501	0.0274633		0.00313734	0.28301	0.0327168		0.0021736	0.207778	0.0058668
																	0.00470584	0.40845	0.023678		0.00351486	0.318338	0.00953408		0.00310157	0.28995	0.0155155		0.00402817	0.396902	0.0275804		0.00314398	0.282248	0.0345397		0.0021782	0.20741	0.00535053
																	0.00471578	0.405332	0.0231649		0.00352229	0.31786	0.00870218		0.00310811	0.289613	0.0157194		0.00403669	0.394946	0.0278295		0.00315063	0.281558	0.0352245		0.00218281	0.206921	0.00483966
																	0.00472573	0.402819	0.022495		0.00352972	0.31755	0.00741068		0.00311465	0.289382	0.0157194		0.00404521	0.392942	0.02827		0.00315728	0.280371	0.0356964		0.00218741	0.20631	0.00460419
																	0.00473568	0.400728	0.0207842		0.00353715	0.316847	0.00702666		0.0031212	0.289039	0.0159648		0.00405372	0.390906	0.0287769		0.00316392	0.279106	0.036186		0.00219202	0.20558	0.00441678
																	0.00474563	0.398982	0.0195486		0.00354458	0.315543	0.00702669		0.00312774	0.28835	0.0161146		0.00406224	0.388871	0.0293467		0.00317057	0.277728	0.0366928		0.00219662	0.204862	0.00428374
																	0.00475558	0.397075	0.0186883		0.00355201	0.314108	0.0072772		0.00313428	0.287407	0.0159064		0.00407075	0.386581	0.029976		0.00317722	0.276104	0.0368996		0.00220123	0.204267	0.00425923
																	0.00476553	0.395169	0.017965		0.00355944	0.312989	0.00800732		0.00314083	0.287152	0.0157296		0.00407927	0.384241	0.0302672		0.00318386	0.274233	0.0371302		0.00220583	0.20386	0.00469134
																	0.00477548	0.39328	0.0173234		0.00356687	0.312002	0.00839066		0.00314737	0.287071	0.01322		0.00408779	0.381834	0.0290886		0.00319051	0.272231	0.0373617		0.00221044	0.203684	0.00489008
																	0.00478543	0.39158	0.0167727		0.00357431	0.311031	0.00838366		0.00315391	0.287162	0.0125008		0.0040963	0.379409	0.0277913		0.00319716	0.270371	0.0375942		0.00221504	0.203629	0.00489008
																	0.00479538	0.389902	0.0156334		0.00358174	0.310137	0.00812006		0.00316046	0.286644	0.0117833		0.00410482	0.37676	0.0272145		0.00320381	0.268687	0.0383044		0.00221965	0.203629	0.00489008
																	0.00480532	0.387961	0.0145437		0.00358917	0.309536	0.00747272		0.003167	0.286126	0.0110678		0.00411334	0.373905	0.0266383		0.00321045	0.267115	0.0391337		0.00222425	0.203629	0.00489008
																	0.00481527	0.385619	0.014155		0.0035966	0.308938	0.00786605		0.00317354	0.285738	0.0103546		0.00412185	0.371049	0.0260625		0.0032171	0.265469	0.0393927		0.00222886	0.204295	0.00489008
																	0.00482522	0.383097	0.0139552		0.00360403	0.308145	0.00856609		0.00318009	0.285523	0.0101795		0.00413037	0.368204	0.0254873		0.00322375	0.263719	0.0393612		0.00223346	0.20496	0.00746972
																	0.00483517	0.38068	0.0139553		0.00361146	0.30723	0.00921302		0.00318663	0.28548	0.0101795		0.00413888	0.365498	0.0249449		0.00323039	0.261927	0.0393319		0.00223807	0.205564	0.00746972
																	0.00484512	0.379034	0.0139554		0.00361889	0.306814	0.00923569		0.00319317	0.285311	0.0101795		0.0041474	0.362931	0.0247729		0.00323704	0.26016	0.0393048		0.00224267	0.20538	0.00752388
																	0.00485507	0.377752	0.0136968		0.00362632	0.306348	0.00788987		0.00319972	0.284969	0.0104019		0.00415592	0.360479	0.0246137		0.00324369	0.258462	0.0392882		0.00224728	0.205218	0.00765537
																	0.00486502	0.376433	0.0125038		0.00363375	0.305435	0.00847384						0.00416443	0.357983	0.0244336		0.00325033	0.256835	0.0392882		0.00225188	0.205472	0.0074432

## Sheet: Fig. 5b
Fig. 5b
	6 bump like defects						8 bump like defects						10 bump like defects
	vol_label	max_pressure	max_pressure_stddev	stiffness	stiffness_stddev		vol_label	max_pressure	max_pressure_stddev	stiffness	stiffness_stddev		vol_label	max_pressure	max_pressure_stddev	stiffness	stiffness_stddev
	0	0.709778	0.0240108	119.687	10.5352		0	0.709778	0.0240108	119.687	10.5352		0	0.709778	0.0240108	119.687	10.5352
	0.25	0.37819	0.0165536	115.473	14.0851		0.25	0.537296	0.0116666	133.46	9.0912		0.25	0.408361	0.0123455	113.34	8.80993
	0.5	0.25603	0.0190586	115.054	7.68467		0.5	0.357945	0.00314491	112.103	1.30372		0.5	0.300752	0.00960622	109.551	6.62412
	0.75	0.157273	0.0142812	72.2133	12.614		0.75	0.294793	0.0198095	107.946	8.59872		0.75	0.215134	0.00432322	104.187	3.3343
	x_index	fit_pressure					x_index	fit_pressure					x_index	fit_pressure
	0	0.7					0	0.7					0	0.7
	0.0150754	0.694408					0.0150754	0.69683					0.0150754	0.695406
	0.0301508	0.68886					0.0301508	0.693674					0.0301508	0.690843
	0.0452261	0.683357					0.0452261	0.690533					0.0452261	0.686309
	0.0603015	0.677898					0.0603015	0.687405					0.0603015	0.681805
	0.0753769	0.672482					0.0753769	0.684292					0.0753769	0.677331
	0.0904523	0.66711					0.0904523	0.681193					0.0904523	0.672886
	0.105528	0.66178					0.105528	0.678108					0.105528	0.66847
	0.120603	0.656493					0.120603	0.675037					0.120603	0.664084
	0.135678	0.651249					0.135678	0.67198					0.135678	0.659726
	0.150754	0.646046					0.150754	0.668937					0.150754	0.655396
	0.165829	0.640885					0.165829	0.665907					0.165829	0.651095
	0.180905	0.635765					0.180905	0.662891					0.180905	0.646822
	0.19598	0.630686					0.19598	0.659889					0.19598	0.642578
	0.211055	0.625647					0.211055	0.656901					0.211055	0.638361
	0.226131	0.620649					0.226131	0.653926					0.226131	0.634172
	0.241206	0.615691					0.241206	0.650964					0.241206	0.63001
	0.256281	0.610772					0.256281	0.648016					0.256281	0.625875
	0.271357	0.605893					0.271357	0.645081					0.271357	0.621768
	0.286432	0.601052					0.286432	0.64216					0.286432	0.617688
	0.301508	0.596251					0.301508	0.639252					0.301508	0.613634
	0.316583	0.591487					0.316583	0.636357					0.316583	0.609607
	0.331658	0.586762					0.331658	0.633475					0.331658	0.605607
	0.346734	0.582074					0.346734	0.630606					0.346734	0.601633
	0.361809	0.577424					0.361809	0.62775					0.361809	0.597685
	0.376884	0.572811					0.376884	0.624907					0.376884	0.593762
	0.39196	0.568235					0.39196	0.622077					0.39196	0.589866
	0.407035	0.563695					0.407035	0.61926					0.407035	0.585995
	0.422111	0.559192					0.422111	0.616455					0.422111	0.582149
	0.437186	0.554725					0.437186	0.613663					0.437186	0.578329
	0.452261	0.550293					0.452261	0.610884					0.452261	0.574534
	0.467337	0.545897					0.467337	0.608118					0.467337	0.570763
	0.482412	0.541536					0.482412	0.605364					0.482412	0.567018
	0.497487	0.53721					0.497487	0.602622					0.497487	0.563297
	0.512563	0.532918					0.512563	0.599893					0.512563	0.5596
	0.527638	0.52866					0.527638	0.597176					0.527638	0.555928
	0.542714	0.524437					0.542714	0.594472					0.542714	0.55228
	0.557789	0.520247					0.557789	0.591779					0.557789	0.548655
	0.572864	0.516091					0.572864	0.589099					0.572864	0.545055
	0.58794	0.511968					0.58794	0.586431					0.58794	0.541478
	0.603015	0.507878					0.603015	0.583775					0.603015	0.537925
	0.61809	0.503821					0.61809	0.581132					0.61809	0.534394
	0.633166	0.499796					0.633166	0.5785					0.633166	0.530887
	0.648241	0.495803					0.648241	0.57588					0.648241	0.527404
	0.663317	0.491842					0.663317	0.573272					0.663317	0.523943
	0.678392	0.487913					0.678392	0.570676					0.678392	0.520504
	0.693467	0.484015					0.693467	0.568091					0.693467	0.517088
	0.708543	0.480148					0.708543	0.565518					0.708543	0.513695
	0.723618	0.476312					0.723618	0.562957					0.723618	0.510324
	0.738693	0.472507					0.738693	0.560408					0.738693	0.506975
	0.753769	0.468732					0.753769	0.55787					0.753769	0.503648
	0.768844	0.464988					0.768844	0.555343					0.768844	0.500343
	0.78392	0.461273					0.78392	0.552828					0.78392	0.497059
	0.798995	0.457588					0.798995	0.550325					0.798995	0.493798
	0.81407	0.453932					0.81407	0.547832					0.81407	0.490557
	0.829146	0.450306					0.829146	0.545351					0.829146	0.487338
	0.844221	0.446708					0.844221	0.542881					0.844221	0.48414
	0.859296	0.44314					0.859296	0.540423					0.859296	0.480963
	0.874372	0.439599					0.874372	0.537975					0.874372	0.477806
	0.889447	0.436088					0.889447	0.535539					0.889447	0.474671
	0.904523	0.432604					0.904523	0.533114					0.904523	0.471556
	0.919598	0.429148					0.919598	0.530699					0.919598	0.468461
	0.934673	0.425719					0.934673	0.528296					0.934673	0.465387
	0.949749	0.422318					0.949749	0.525903					0.949749	0.462333
	0.964824	0.418944					0.964824	0.523522					0.964824	0.459299
	0.979899	0.415598					0.979899	0.521151					0.979899	0.456285
	0.994975	0.412277					0.994975	0.51879					0.994975	0.45329
	1.01005	0.408984					1.01005	0.516441					1.01005	0.450316
	1.02513	0.405716					1.02513	0.514102					1.02513	0.447361
	1.0402	0.402475					1.0402	0.511774					1.0402	0.444425
	1.05528	0.39926					1.05528	0.509456					1.05528	0.441508
	1.07035	0.39607					1.07035	0.507149					1.07035	0.438611
	1.08543	0.392906					1.08543	0.504852					1.08543	0.435733
	1.1005	0.389767					1.1005	0.502566					1.1005	0.432873
	1.11558	0.386653					1.11558	0.50029					1.11558	0.430032
	1.13065	0.383564					1.13065	0.498024					1.13065	0.42721
	1.14573	0.3805					1.14573	0.495768					1.14573	0.424407
	1.1608	0.37746					1.1608	0.493523					1.1608	0.421622
	1.17588	0.374445					1.17588	0.491288					1.17588	0.418855
	1.19095	0.371454					1.19095	0.489063					1.19095	0.416106
	1.20603	0.368486					1.20603	0.486848					1.20603	0.413375
	1.22111	0.365542					1.22111	0.484643					1.22111	0.410663
	1.23618	0.362622					1.23618	0.482449					1.23618	0.407968
	1.25126	0.359725					1.25126	0.480264					1.25126	0.40529
	1.26633	0.356851					1.26633	0.478089					1.26633	0.402631
	1.28141	0.354					1.28141	0.475924					1.28141	0.399989
	1.29648	0.351172					1.29648	0.473768					1.29648	0.397364
	1.31156	0.348367					1.31156	0.471623					1.31156	0.394756
	1.32663	0.345584					1.32663	0.469487					1.32663	0.392165
	1.34171	0.342823					1.34171	0.46736					1.34171	0.389592
	1.35678	0.340084					1.35678	0.465244					1.35678	0.387035
	1.37186	0.337367					1.37186	0.463137					1.37186	0.384495
	1.38693	0.334672					1.38693	0.461039					1.38693	0.381972
	1.40201	0.331998					1.40201	0.458951					1.40201	0.379465
	1.41709	0.329346					1.41709	0.456873					1.41709	0.376975
	1.43216	0.326715					1.43216	0.454804					1.43216	0.374501
	1.44724	0.324105					1.44724	0.452744					1.44724	0.372044
	1.46231	0.321516					1.46231	0.450694					1.46231	0.369602
	1.47739	0.318947					1.47739	0.448653					1.47739	0.367177
	1.49246	0.316399					1.49246	0.446621					1.49246	0.364767
	1.50754	0.313871					1.50754	0.444598					1.50754	0.362373
	1.52261	0.311364					1.52261	0.442585					1.52261	0.359995
	1.53769	0.308876					1.53769	0.44058					1.53769	0.357633
	1.55276	0.306409					1.55276	0.438585					1.55276	0.355286
	1.56784	0.303961					1.56784	0.436599					1.56784	0.352954
	1.58291	0.301533					1.58291	0.434621					1.58291	0.350638
	1.59799	0.299124					1.59799	0.432653					1.59799	0.348337
	1.61307	0.296734					1.61307	0.430694					1.61307	0.346051
	1.62814	0.294364					1.62814	0.428743					1.62814	0.34378
	1.64322	0.292012					1.64322	0.426801					1.64322	0.341524
	1.65829	0.289679					1.65829	0.424869					1.65829	0.339283
	1.67337	0.287365					1.67337	0.422944					1.67337	0.337056
	1.68844	0.285069					1.68844	0.421029					1.68844	0.334845
	1.70352	0.282792					1.70352	0.419122					1.70352	0.332647
	1.71859	0.280533					1.71859	0.417224					1.71859	0.330464
	1.73367	0.278291					1.73367	0.415335					1.73367	0.328296
	1.74874	0.276068					1.74874	0.413454					1.74874	0.326141
	1.76382	0.273863					1.76382	0.411581					1.76382	0.324001
	1.77889	0.271675					1.77889	0.409717					1.77889	0.321875
	1.79397	0.269504					1.79397	0.407862					1.79397	0.319762
	1.80905	0.267351					1.80905	0.406014					1.80905	0.317664
	1.82412	0.265216					1.82412	0.404176					1.82412	0.315579
	1.8392	0.263097					1.8392	0.402345					1.8392	0.313508
	1.85427	0.260995					1.85427	0.400523					1.85427	0.311451
	1.86935	0.25891					1.86935	0.398709					1.86935	0.309407
	1.88442	0.256841					1.88442	0.396904					1.88442	0.307377
	1.8995	0.25479					1.8995	0.395106					1.8995	0.305359
	1.91457	0.252754					1.91457	0.393317					1.91457	0.303356
	1.92965	0.250735					1.92965	0.391535					1.92965	0.301365
	1.94472	0.248732					1.94472	0.389762					1.94472	0.299387
	1.9598	0.246745					1.9598	0.387997					1.9598	0.297422
	1.97487	0.244773					1.97487	0.38624					1.97487	0.295471
	1.98995	0.242818					1.98995	0.384491					1.98995	0.293532
	2.00503	0.240878					2.00503	0.382749					2.00503	0.291605
	2.0201	0.238954					2.0201	0.381016					2.0201	0.289692
	2.03518	0.237045					2.03518	0.37929					2.03518	0.287791
	2.05025	0.235151					2.05025	0.377573					2.05025	0.285902
	2.06533	0.233273					2.06533	0.375863					2.06533	0.284026
	2.0804	0.231409					2.0804	0.374161					2.0804	0.282162
	2.09548	0.22956					2.09548	0.372466					2.09548	0.28031
	2.11055	0.227726					2.11055	0.370779					2.11055	0.278471
	2.12563	0.225907					2.12563	0.3691					2.12563	0.276643
	2.1407	0.224102					2.1407	0.367428					2.1407	0.274828
	2.15578	0.222312					2.15578	0.365764					2.15578	0.273024
	2.17085	0.220536					2.17085	0.364108					2.17085	0.271233
	2.18593	0.218774					2.18593	0.362459					2.18593	0.269453
	2.20101	0.217026					2.20101	0.360817					2.20101	0.267684
	2.21608	0.215293					2.21608	0.359183					2.21608	0.265928
	2.23116	0.213573					2.23116	0.357557					2.23116	0.264183
	2.24623	0.211866					2.24623	0.355937					2.24623	0.262449
	2.26131	0.210174					2.26131	0.354325					2.26131	0.260727
	2.27638	0.208495					2.27638	0.352721					2.27638	0.259016
	2.29146	0.206829					2.29146	0.351123					2.29146	0.257316
	2.30653	0.205177					2.30653	0.349533					2.30653	0.255627
	2.32161	0.203538					2.32161	0.34795					2.32161	0.25395
	2.33668	0.201912					2.33668	0.346374					2.33668	0.252283
	2.35176	0.200299					2.35176	0.344806					2.35176	0.250628
	2.36683	0.198698					2.36683	0.343244					2.36683	0.248983
	2.38191	0.197111					2.38191	0.34169					2.38191	0.247349
	2.39698	0.195536					2.39698	0.340142					2.39698	0.245726
	2.41206	0.193974					2.41206	0.338602					2.41206	0.244113
	2.42714	0.192425					2.42714	0.337068					2.42714	0.242511
	2.44221	0.190887					2.44221	0.335542					2.44221	0.24092
	2.45729	0.189362					2.45729	0.334022					2.45729	0.239339
	2.47236	0.18785					2.47236	0.33251					2.47236	0.237768
	2.48744	0.186349					2.48744	0.331004					2.48744	0.236208
	2.50251	0.18486					2.50251	0.329505					2.50251	0.234658
	2.51759	0.183383					2.51759	0.328012					2.51759	0.233118
	2.53266	0.181918					2.53266	0.326527					2.53266	0.231588
	2.54774	0.180465					2.54774	0.325048					2.54774	0.230068
	2.56281	0.179023					2.56281	0.323576					2.56281	0.228558
	2.57789	0.177593					2.57789	0.322111					2.57789	0.227058
	2.59296	0.176174					2.59296	0.320652					2.59296	0.225568
	2.60804	0.174767					2.60804	0.3192					2.60804	0.224088
	2.62312	0.173371					2.62312	0.317754					2.62312	0.222618
	2.63819	0.171986					2.63819	0.316315					2.63819	0.221157
	2.65327	0.170612					2.65327	0.314882					2.65327	0.219705
	2.66834	0.169249					2.66834	0.313456					2.66834	0.218263
	2.68342	0.167896					2.68342	0.312037					2.68342	0.216831
	2.69849	0.166555					2.69849	0.310624					2.69849	0.215408
	2.71357	0.165225					2.71357	0.309217					2.71357	0.213995
	2.72864	0.163905					2.72864	0.307817					2.72864	0.21259
	2.74372	0.162595					2.74372	0.306422					2.74372	0.211195
	2.75879	0.161296					2.75879	0.305035					2.75879	0.209809
	2.77387	0.160008					2.77387	0.303653					2.77387	0.208432
	2.78894	0.158729					2.78894	0.302278					2.78894	0.207065
	2.80402	0.157461					2.80402	0.300909					2.80402	0.205706
	2.8191	0.156203					2.8191	0.299546					2.8191	0.204356
	2.83417	0.154955					2.83417	0.29819					2.83417	0.203015
	2.84925	0.153718					2.84925	0.296839					2.84925	0.201682
	2.86432	0.15249					2.86432	0.295495					2.86432	0.200359
	2.8794	0.151271					2.8794	0.294157					2.8794	0.199044
	2.89447	0.150063					2.89447	0.292825					2.89447	0.197738
	2.90955	0.148864					2.90955	0.291498					2.90955	0.19644
	2.92462	0.147675					2.92462	0.290178					2.92462	0.195151
	2.9397	0.146495					2.9397	0.288864					2.9397	0.19387
	2.95477	0.145325					2.95477	0.287556					2.95477	0.192598
	2.96985	0.144164					2.96985	0.286254					2.96985	0.191334
	2.98492	0.143012					2.98492	0.284957					2.98492	0.190079
	3	0.141869					3	0.283667					3	0.188831

## Sheet: SI Fig. 1a
SI Fig. 1a
	Strain	Stress
	-	KPa
	0	0.132119
	0.007292	0.159129
	0.141665	0.206955
	0.078124	0.231303
	0.172914	0.283476
	0.180206	0.311302
	0.244788	0.37565
	0.251038	0.410432
	0.274996	0.442606
	0.354162	0.472171
	0.312496	0.499997
	0.416661	0.529562
	0.387495	0.563475
	0.401036	0.595648
	0.637491	0.784343
	0.584367	0.816516
	0.721865	0.882603
	0.688532	0.913038
	0.783323	0.968689
	0.801031	0.999993
	0.795822	1.03217
	0.861446	1.06086
	0.827072	1.08521
	0.918737	1.13043
	0.956237	1.18521
	0.979153	1.21391
	0.980195	1.24347
	1.05415	1.27564
	1.13436	1.40086
	1.18853	1.43216
	1.20936	1.49912
	1.26769	1.55216
	1.37081	1.62695
	1.3354	1.65651
	1.45415	1.71651
	1.4729	1.74955
	1.4729	1.78173
	1.53956	1.83825
	1.54269	1.86607
	1.5979	1.89564
	1.60935	1.92781
	1.64894	1.95825
	1.6281	1.98347
	1.72289	2.00607
	1.69581	2.02781
	1.72185	2.05303
	1.70727	2.07999
	1.80102	2.10781
	1.80622	2.13651
	1.82914	2.16868
	1.90622	2.23477
	1.90414	2.26607
	2.0406	2.35738
	2.01039	2.39216
	2.04476	2.42346
	2.02393	2.44868
	2.1333	2.49564
	2.18643	2.55303
	2.21976	2.58259
	2.2083	2.61303
	2.29163	2.6452
	2.25309	2.67737
	2.39372	2.76433
	2.40101	2.79303
	2.42913	2.8252
	2.41247	2.8565
	2.59684	2.98085
	2.59371	3.00955
	2.60934	3.03911
	2.66142	3.07042
	2.67392	3.13737
	2.81767	3.22694
	2.7885	3.25911
	2.87288	3.37476
	2.97704	3.39824
	2.95933	3.42346
	3.00517	3.47911
	3.04996	3.54085
	3.07704	3.57389
	3.07912	3.6078
	3.19579	3.66693
	3.15933	3.69737
	3.23329	3.72954
	3.22391	3.75998
	3.33954	3.82954
	3.31141	3.85215
	3.35829	3.87824
	3.3437	3.90606
	3.4312	3.96519
	3.43329	4.03215
	3.5187	4.06432
	3.51558	4.09476
	3.56766	4.12345
	3.56453	4.15562
	3.64474	4.19041
	3.62391	4.22345
	3.69474	4.25128
	3.67703	4.27475
	3.76349	4.29823
	3.70828	4.32345
	3.84995	4.40954
	3.80724	4.43997
	3.86661	4.47215
	3.8937	4.53388
	3.97807	4.61997
	3.9864	4.65214
	4.17911	4.83475
	4.21973	4.8991
	4.28119	4.93301
	4.28327	4.96605
	4.32806	4.99649
	4.32494	5.02518
	4.38952	5.05649
	4.36661	5.08953
	4.40306	5.12258
	4.40411	5.14953
	4.46973	5.17301
	4.46556	5.21997
	4.53744	5.24692
	4.5416	5.27475
	4.63639	5.40257
	4.71764	5.4617
	4.68848	5.4904
	4.79785	5.58257
	4.82493	5.62953
	4.89576	5.65127
	4.90931	5.67736
	4.89056	5.70518
	4.92389	5.73475
	5.00826	5.76605
	4.97806	5.79996
	5.01035	5.83474
	5.01764	5.86779
	5.0416	5.89735
	5.15097	5.95388
	5.10305	5.98518
	5.17493	6.01909
	5.15409	6.04866
	5.26659	6.14518
	5.46867	6.35996
	5.44888	6.38692
	5.50305	6.41561
	5.49576	6.44691
	5.53847	6.47822
	5.53117	6.50605
	5.61763	6.52865
	5.5718	6.55126
	5.63534	6.57561
	5.6093	6.60257
	5.6895	6.6617
	5.827	6.82343
	5.87908	6.853
	5.86554	6.88604
	5.87908	6.91995
	5.93221	6.95039
	5.91763	6.97561
	5.99158	7.01996
	6.02492	7.04517
	6.01867	7.07387
	6.07283	7.10256
	6.07179	7.133
	6.11346	7.16604
	6.11971	7.19995
	6.22075	7.28691
	6.19783	7.31474
	6.26346	7.34517
	6.26554	7.37561
	6.30825	7.40256
	6.31137	7.42604
	6.41137	7.55734
	6.49158	7.58952
	6.4447	7.62517
	6.52491	7.66169
	6.52387	7.69473
	6.54262	7.7243
	6.61658	7.7843
	6.62595	7.81647
	6.68845	7.89473
	6.70095	7.91647
	6.74157	7.94169
	6.74574	7.96951
	6.8499	8.05734
	6.82803	8.08864
	6.88949	8.12169
	6.89678	8.15212
	6.94261	8.18082
	6.95303	8.20864
	7.02594	8.24082
	7.00407	8.27386
	7.03844	8.33038
	7.12073	8.37647
	7.09886	8.40342
	7.16761	8.46082
	7.19365	8.52429
	7.25823	8.55821
	7.23428	8.59125
	7.38011	8.7156
	7.38323	8.74864
	7.40094	8.7756
	7.47802	8.82081
	7.42698	8.84516
	7.51344	8.87212
	7.50719	8.89994
	7.62802	9.02516
	7.68844	9.11125
	7.7301	9.14081
	7.69989	9.17298
	7.77177	9.23038
	7.74468	9.25298
	7.82906	9.27559
	7.83843	9.3295
	7.85406	9.35907
	7.93218	9.39037
	7.93114	9.42429
	7.9801	9.45994
	7.95301	9.49298
	8.12801	9.64255
	8.0978	9.67211
	8.19155	9.74168
	8.22905	9.79646
	8.28739	9.85298
	8.30301	9.88428
	8.29572	9.91733
	8.38634	9.9782
	8.38634	10.0069
	8.43947	10.0365
	8.46134	10.1304
	8.54259	10.1773
	8.52592	10.2017
	8.56551	10.2582
	8.6228	10.2895
	8.63009	10.3225
	8.74363	10.4495
	8.82071	10.5086
	8.78009	10.5408
	8.90404	10.6391
	8.92592	10.6921
	8.98321	10.7208
	8.97175	10.7512
	8.98529	10.7825
	9.05092	10.8156
	9.06237	10.8782
	9.12487	10.9069
	9.1405	10.9365
	9.13112	10.9695
	9.17071	11.0017
	9.16966	11.0312
	9.25196	11.0764
	9.27487	11.1278
	9.31445	11.1564
	9.29675	11.186
	9.35091	11.2182
	9.37904	11.286
	9.44778	11.346
	9.44466	11.373
	9.51966	11.4034
	9.51341	11.4678
	9.66966	11.5643
	9.60091	11.5921
	9.70091	11.6512
	9.71549	11.6817
	9.68632	11.7147
	9.7832	11.7469
	9.74882	11.7773
	9.82278	11.806
	9.81549	11.8356
	9.86549	11.8677
	9.89465	11.9564
	10.0019	12.0017
	9.95924	12.0277
	10.0197	12.086
	10.0634	12.1512
	10.1103	12.2191
	10.1915	12.2747
	10.1905	12.3043
	10.2478	12.3356
	10.1905	12.3677
	10.2634	12.3947
	10.2634	12.4182
	10.3113	12.4399
	10.3051	12.4643
	10.3686	12.4912
	10.3863	12.5477
	10.4321	12.6104
	10.4696	12.6443
	10.4915	12.7043
	10.5467	12.733
	10.579	12.8295
	10.6259	12.8564
	10.629	12.8799
	10.7124	12.9582
	10.7238	12.9877
	10.7686	13.019
	10.804	13.1164
	10.8269	13.1451
	10.8905	13.1721
	10.8915	13.1999
	10.9207	13.2312
	10.928	13.2634
	10.9728	13.2921
	10.9415	13.3156
	11.0436	13.3373
	11.0092	13.3599
	11.054	13.386
	11.0467	13.4138
	11.1061	13.4425
	11.0957	13.473
	11.153	13.5051
	11.1676	13.5721
	11.303	13.6947
	11.2415	13.7277
	11.3311	13.7799
	11.3738	13.8017
	11.3696	13.826
	11.4592	13.8538
	11.4071	13.8825
	11.504	13.913
	11.4769	13.946
	11.5155	14.013
	11.578	14.0434
	11.555	14.0712
	11.6311	14.099
	11.6165	14.1295
	11.6394	14.1616
	11.6259	14.1912
	11.6686	14.239
	11.7655	14.2616
	11.7144	14.2869
	11.7394	14.3147
	11.7884	14.3434
	11.7832	14.373
	11.7946	14.4051
	11.854	14.439
	11.8592	14.473
	11.9603	14.5634
	11.9675	14.5973
	11.9936	14.6312
	11.9655	14.6599
	12.055	14.6834
	12.0592	14.7051
	12.0467	14.7295
	12.105	14.7564
	12.1113	14.7843
	12.1988	14.8773
	12.1686	14.9095
	12.2405	14.9408
	12.2175	14.9686
	12.2946	15.026
	12.3175	15.0895
	12.3759	15.1164
	12.3602	15.139
	12.4373	15.186
	12.4457	15.2129
	12.4342	15.2408
	12.5113	15.2695
	12.5061	15.2999
	12.5436	15.3329
	12.5227	15.3677
	12.6498	15.4608
	12.6311	15.4938
	12.6915	15.5277
	12.6863	15.5582
	12.7498	15.5825
	12.704	15.6042
	12.7915	15.6269
	12.7363	15.6529
	12.8071	15.6816
	12.8154	15.7103
	12.8946	15.8086
	12.9009	15.8408
	13.0029	15.9234
	13.0259	15.9851
	13.0071	16.0121
	13.0769	16.0355
	13.0779	16.0582
	13.1269	16.0834
	13.13	16.1129
	13.1894	16.1434
	13.1436	16.1755
	13.2425	16.2077
	13.1811	16.2416
	13.2467	16.2755
	13.2842	16.3347
	13.3081	16.3625
	13.3759	16.3929
	13.3509	16.4251
	13.3623	16.4547
	13.4259	16.4799
	13.4134	16.5016
	13.7061	16.8816
	13.7081	16.9121
	13.7259	16.9382
	13.7873	16.9608
	13.7748	16.9842
	13.7883	17.0112
	13.8467	17.0399
	13.8175	17.0695
	13.8988	17.0999
	13.8779	17.1338
	13.9071	17.1695
	13.8936	17.2034
	14.0061	17.2338
	13.9675	17.2634
	14.0436	17.2947
	14.0321	17.3608
	14.1165	17.4077
	14.0988	17.4295
	14.1675	17.4538
	14.155	17.4799
	14.1686	17.5077
	14.2425	17.5677
	14.2206	17.5999
	14.2727	17.6321
	14.2592	17.6616
	14.3415	17.6895
	14.3269	17.7164
	14.3519	17.7468
	14.3561	17.779
	14.404	17.8094
	14.3665	17.8355
	14.4477	17.859
	14.455	17.8816
	14.5102	17.9086
	14.4644	17.9381
	14.5529	17.9694
	14.5342	18.0008
	14.5842	18.0347
	14.5904	18.0694
	14.6435	18.1329
	14.681	18.1599
	14.704	18.2538
	14.8175	18.326
	14.8029	18.3494
	14.8383	18.3755
	14.8467	18.4034
	14.88	18.4321
	14.8696	18.4625
	14.9269	18.4955
	14.9363	18.5277
	14.9738	18.5581
	14.9758	18.5868
	15.0592	18.6442
	15.029	18.6764
	15.1352	18.7599
	15.105	18.7834
	15.1831	18.8086
	15.1581	18.8364
	15.2581	18.9268
	15.2446	18.9616
	15.2904	18.9964
	15.2748	19.0277
	15.3675	19.0851
	15.3779	19.1503
	15.4269	19.179
	15.4196	19.2016
	15.4373	19.2225
	15.4977	19.2703
	15.5029	19.2981
	15.5415	19.3268
	15.5425	19.3581
	15.6112	19.392
	15.5894	19.426
	15.656	19.459
	15.655	19.4894
	15.6873	19.5181
	15.68	19.5477
	15.7331	19.5799
	15.7206	19.612
	15.7498	19.639
	15.8185	19.6625
	15.7987	19.6851
	15.8675	19.7973
	15.9352	19.8634
	15.9956	19.9268
	15.9852	19.9547
	16.0633	19.9825
	16.0519	20.0129
	16.0696	20.079
	16.1248	20.106
	16.1164	20.1286
	16.1841	20.152
	16.1873	20.1773
	16.2425	20.2616
	16.2466	20.2929
	16.2727	20.3251
	16.2696	20.3877
	16.3529	20.4147
	16.3466	20.4433
	16.381	20.4755
	16.3925	20.5381
	16.48	20.5851
	16.5466	20.6642
	16.5196	20.6938
	16.6071	20.7564
	16.6081	20.7903
	16.6519	20.8233
	16.6529	20.8538
	16.7071	20.8825
	16.7508	20.9451
	16.7133	20.9755
	16.7841	21.0025
	16.7623	21.0251
	16.8633	21.0973
	16.8852	21.1555
	16.9425	21.2199
	16.9612	21.2529
	16.9571	21.2842
	17.0498	21.3416
	17.056	21.4059
	17.1237	21.4633
	17.181	21.5364
	17.1935	21.5946
	17.2873	21.6903
	17.2821	21.7233
	17.4164	21.8416
	17.3893	21.8738
	17.4487	21.9251
	17.5039	21.9468
	17.4737	21.9703
	17.5445	22.0242
	17.5477	22.0529
	17.605	22.0842
	17.5748	22.1172
	17.6352	22.1825
	17.6591	22.212
	17.6518	22.2399
	17.7216	22.2694
	17.7154	22.3355
	17.8018	22.3877
	17.8289	22.4372
	17.8383	22.4651
	17.8956	22.5233
	17.8945	22.5555
	17.9414	22.5894
	17.9404	22.6233
	17.9945	22.6825
	18.0539	22.7103
	18.0216	22.7416
	18.0831	22.8025
	18.0914	22.8259
	18.1456	22.8703
	18.155	22.9242
	18.1987	22.9529
	18.2029	22.9833
	18.281	23.0155
	18.2404	23.0494
	18.3258	23.1112
	18.3372	23.1677
	18.3831	23.1999
	18.382	23.2329
	18.5122	23.3633
	18.505	23.3929
	18.5633	23.4242
	18.5685	23.492
	18.5852	23.5251
	18.656	23.5546
	18.6508	23.5816
	18.7112	23.6085
	18.682	23.6372
	18.706	23.6685
	18.706	23.6981
	18.7612	23.7233
	18.7549	23.7451
	18.8039	23.7677
	18.7841	23.7929
	18.8362	23.8198
	18.8643	23.8781
	19.0154	24.099
	19.0258	24.1625
	19.0935	24.1868
	19.0862	24.2094
	19.1404	24.2338
	19.1289	24.2607
	19.1883	24.2894
	19.1518	24.319
	19.2206	24.3816
	19.2174	24.4155
	19.3299	24.5042
	19.3341	24.5346
	19.3737	24.5677
	19.3404	24.599
	19.4591	24.6485
	19.4331	24.6694
	19.4737	24.7477
	19.5258	24.7764
	19.5351	24.8077
	19.5872	24.8755
	19.6039	24.9372
	19.6789	24.9659
	19.6768	25.0303
	19.7372	25.0877
	19.7216	25.1111
	19.8247	25.1346
	19.7862	25.1616
	19.8362	25.1903
	19.8299	25.2198
	19.8737	25.2511
	19.8685	25.2833
	19.9164	25.3164
	19.8883	25.3485
	19.9778	25.3772
	19.9653	25.4051
	19.9768	25.4337
	20.0206	25.4972
	20.007	25.5251
	20.0924	25.5937
	20.0966	25.6198
	20.1528	25.6772
	20.2247	25.7085
	20.1737	25.7407
	20.2424	25.7729
	20.2435	25.8051
	20.2841	25.8642
	20.3393	25.8955
	20.3091	25.9294
	20.3872	26.012
	20.4351	26.0337
	20.431	26.0868
	20.4789	26.1433
	20.4747	26.1746
	20.5372	26.2077
	20.5278	26.2416
	20.5789	26.2998
	20.6226	26.3285
	20.6403	26.3929
	20.7841	26.5737
	20.7935	26.6042
	20.8643	26.6372
	20.8403	26.7059
	20.9153	26.7372
	20.9091	26.7677
	20.9476	26.7981
	20.933	26.8311
	20.9893	26.8633
	20.9705	26.8911
	21.031	26.9137
	21.0372	26.9363
	21.082	26.9607
	21.0935	27.045
	21.1789	27.0755
	21.1539	27.1068
	21.283	27.2563
	21.2757	27.2885
	21.3247	27.3459
	21.3726	27.3911
	21.4112	27.4155
	21.358	27.4433
	21.4372	27.472
	21.432	27.5024
	21.4778	27.5363
	21.4799	27.5711
	21.5195	27.6042
	21.5195	27.6355
	21.5924	27.6929
	21.5768	27.7242
	21.6257	27.7572
	21.6143	27.7876
	21.707	27.8346
	21.6747	27.885
	21.7518	27.9129
	21.7414	27.9416
	21.7955	28.0363
	21.8612	28.0668
	21.8205	28.0955
	21.8632	28.1294

## Sheet: SI Fig. 3c
SI Fig. 3c
		t0-s1	t0-s2	t0-s3	t8-s1	t8-s2	t8-s3
	t0-s1	1	0.928334	0.92393	-0.103221	-0.165515	-0.202017
	t0-s2		1	0.956364	0.0308987	-0.0241922	-0.0998218
	t0-s3			1	0.00982741	-0.0442106	-0.109953
	t8-s1				1	0.86281	0.864799
	t8-s2					1	0.824487
	t8-s3						1

## Sheet: SI Fig. 7
SI Fig. 7
	H	S	V
	33	0.0431373	0.658824
	26	0.0392157	0.658824
	41	0.0392157	0.658824
	30	0.0392157	0.658824
	26	0.0313725	0.658824
	30	0.0392157	0.658824
	30	0.0431373	0.658824
	33	0.0431373	0.658824
	30	0.0392157	0.658824
	40	0.0431373	0.658824
	35	0.0392157	0.658824
	34	0.0392157	0.658824
	21	0.0392157	0.658824
	25	0.0392157	0.658824
	34	0.0431373	0.662745
	35	0.0392157	0.658824
	34	0.0313725	0.658824
	26	0.0392157	0.658824
	30	0.0431373	0.662745
	34	0.0392157	0.658824
	34	0.0392157	0.658824
	27	0.0431373	0.662745
	30	0.0392157	0.662745
	30	0.0313725	0.662745
	34	0.0392157	0.658824
	34	0.0431373	0.658824
	30	0.0392157	0.658824
	30	0.0431373	0.662745
	37	0.0392157	0.658824
	33	0.0392157	0.658824
	34	0.0392157	0.658824
	34	0.0392157	0.662745
	30	0.0392157	0.658824
	26	0.0431373	0.658824
	30	0.0431373	0.658824
	34	0.0431373	0.658824
	37	0.0431373	0.662745
	33	0.0431373	0.662745
	30	0.0392157	0.662745
	34	0.0431373	0.658824
	25	0.0313725	0.666667
	30	0.0392157	0.662745
	30	0.0392157	0.658824
	30	0.0431373	0.658824
	34	0.0431373	0.658824
	36	0.0431373	0.658824
	39	0.0431373	0.662745
	30	0.0431373	0.658824
	30	0.0431373	0.662745
	34	0.0431373	0.658824
	34	0.0431373	0.662745
	34	0.0392157	0.662745
	36	0.0313725	0.658824
	26	0.0431373	0.658824
	30	0.0313725	0.658824
	36	0.0431373	0.658824
	30	0.0313725	0.662745
	36	0.0431373	0.658824
	30	0.0431373	0.666667
	30	0.0431373	0.658824
	34	0.0392157	0.658824
	24	0.0431373	0.658824
	37	0.0392157	0.666667
	34	0.0431373	0.658824
	35	0.0431373	0.658824
	34	0.0392157	0.662745
	37	0.0431373	0.658824
	35	0.0431373	0.658824
	25	0.0431373	0.666667
	33	0.0235294	0.662745
	34	0.0392157	0.658824
	30	0.0392157	0.666667
	30	0.0392157	0.662745
	34	0.0235294	0.662745
	30	0.0431373	0.666667
	34	0.0431373	0.662745
	34	0.0392157	0.662745
	30	0.0392157	0.662745
	36	0.0431373	0.658824
	35	0.0313725	0.658824
	33	0.0392157	0.658824
	34	0.0431373	0.658824
	35	0.0431373	0.658824
	38	0.0392157	0.662745
	34	0.0431373	0.666667
	34	0.0431373	0.666667
	35	0.0392157	0.658824
	34	0.0431373	0.666667
	30	0.0392157	0.658824
	35	0.0313725	0.666667
	30	0.0313725	0.662745
	37	0.0431373	0.658824
	26	0.0392157	0.666667
	30	0.0392157	0.658824
	26	0.0431373	0.658824
	30	0.0392157	0.662745
	33	0.0392157	0.666667
	30	0.0313725	0.658824
	34	0.0392157	0.662745
	30	0.0392157	0.658824
	45	0.0431373	0.658824
	36	0.0431373	0.658824
	30	0.0392157	0.662745
	34	0.0431373	0.666667
	35	0.0431373	0.662745
	38	0.0431373	0.670588
	34	0.0392157	0.658824
	30	0.0431373	0.658824
	30	0.0313725	0.658824
	23	0.0313725	0.662745
	34	0.0431373	0.658824
	25	0.0431373	0.658824
	30	0.0431373	0.658824
	40	0.0431373	0.662745
	39	0.0392157	0.658824
	34	0.0431373	0.662745
	30	0.0431373	0.662745
	33	0.0431373	0.658824
	34	0.0392157	0.666667
	24	0.0392157	0.666667
	30	0.0431373	0.666667
	26	0.0392157	0.666667
	33	0.0392157	0.658824
	26	0.0392157	0.662745
	26	0.0392157	0.666667
	34	0.0313725	0.662745
	24	0.0431373	0.658824
	30	0.0431373	0.658824
	38	0.0392157	0.658824
	30	0.0431373	0.658824
	25	0.0392157	0.658824
	34	0.0313725	0.658824
	34	0.0392157	0.662745
	30	0.0431373	0.666667
	21	0.0431373	0.658824
	33	0.0392157	0.666667
	39	0.0392157	0.666667
	26	0.0431373	0.662745
	30	0.0431373	0.666667
	41	0.0392157	0.662745
	38	0.0431373	0.658824
	25	0.0392157	0.662745
	34	0.0392157	0.670588
	25	0.0313725	0.666667
	26	0.0392157	0.658824
	30	0.0431373	0.666667
	35	0.0392157	0.662745
	26	0.0392157	0.662745
	30	0.0431373	0.658824
	30	0.0431373	0.658824
	25	0.0392157	0.658824
	30	0.0431373	0.658824
	30	0.0392157	0.658824
	36	0.0431373	0.658824
	30	0.0392157	0.662745
	34	0.0392157	0.666667
	34	0.0431373	0.658824
	30	0.0313725	0.662745
	33	0.0392157	0.658824
	30	0.0352941	0.670588
	30	0.0431373	0.658824
	25	0.0313725	0.666667
	30	0.0431373	0.662745
	35	0.0431373	0.666667
	30	0.0431373	0.658824
	30	0.0235294	0.666667
	35	0.0392157	0.666667
	25	0.0431373	0.662745
	30	0.0431373	0.666667
	30	0.0392157	0.662745
	23	0.0313725	0.662745
	30	0.0431373	0.658824
	30	0.0431373	0.658824
	33	0.0431373	0.658824
	26	0.0431373	0.658824
	34	0.0431373	0.658824
	34	0.0431373	0.658824
	25	0.0431373	0.658824
	34	0.0313725	0.658824
	38	0.0431373	0.658824
	34	0.0313725	0.662745
	30	0.0313725	0.662745
	41	0.0352941	0.658824
	35	0.0392157	0.662745
	34	0.0431373	0.662745
	26	0.0313725	0.658824
	30	0.0392157	0.658824
	30	0.0313725	0.662745
	35	0.0431373	0.658824
	26	0.0431373	0.666667
	43	0.0392157	0.670588
	21	0.0313725	0.666667
	30	0.0392157	0.658824
	35	0.0392157	0.670588
	35	0.0313725	0.666667
	39	0.0431373	0.662745
	21	0.0392157	0.666667
	21	0.0431373	0.658824
	34	0.0392157	0.658824
	30	0.0392157	0.658824
	26	0.0431373	0.662745
	30	0.0431373	0.658824
	34	0.0313725	0.662745
	26	0.0313725	0.658824
	34	0.0431373	0.662745
	26	0.0431373	0.658824
	25	0.0431373	0.666667
	34	0.0392157	0.658824
	30	0.0431373	0.666667
	26	0.0313725	0.662745
	21	0.0313725	0.666667
	30	0.0431373	0.666667
	34	0.0392157	0.670588
	30	0.0392157	0.670588
	38	0.0392157	0.658824
	30	0.0392157	0.662745
	34	0.0431373	0.662745
	30	0.0392157	0.670588
	24	0.0392157	0.662745
	30	0.0313725	0.666667
	30	0.0392157	0.658824
	30	0.0431373	0.662745
	40	0.0313725	0.662745
	23	0.0431373	0.658824
	36	0.0313725	0.662745
	35	0.0313725	0.658824
	21	0.0313725	0.658824
	40	0.0431373	0.658824
	40	0.0352941	0.658824
	34	0.0431373	0.662745
	33	0.0431373	0.658824
	34	0.0392157	0.658824
	37	0.0431373	0.662745
	30	0.0431373	0.658824
	30	0.0392157	0.658824
	33	0.0431373	0.666667
	38	0.0392157	0.666667
	21	0.0431373	0.670588
	34	0.0431373	0.662745
	30	0.0431373	0.666667
	38	0.0431373	0.666667
	26	0.0431373	0.670588
	26	0.0431373	0.666667
	33	0.0313725	0.666667
	25	0.0392157	0.670588
	34	0.0392157	0.670588
	38	0.0431373	0.658824
	30	0.0352941	0.666667
	30	0.0431373	0.666667
	30	0.0431373	0.666667
	40	0.0392157	0.662745
	30	0.0431373	0.662745
	30	0.0392157	0.658824
	34	0.0392157	0.662745
	42	0.0392157	0.662745
	26	0.0431373	0.658824
	30	0.0431373	0.658824
	38	0.0431373	0.658824
	25	0.0392157	0.658824
	34	0.0313725	0.658824
	43	0.0431373	0.662745
	30	0.0392157	0.662745
	33	0.0313725	0.658824
	30	0.0313725	0.658824
	34	0.0431373	0.662745
	36	0.0392157	0.666667
	34	0.0313725	0.670588
	38	0.0352941	0.658824
	30	0.0313725	0.670588
	26	0.0352941	0.662745
	30	0.0313725	0.670588
	34	0.0313725	0.662745
	30	0.0431373	0.662745
	30	0.0352941	0.662745
	30	0.0431373	0.658824
	30	0.0431373	0.666667
	40	0.0431373	0.666667
	30	0.0392157	0.666667
	39	0.0392157	0.662745
	30	0.0313725	0.662745
	25	0.0431373	0.666667
	30	0.0392157	0.658824
	34	0.0392157	0.658824
	38	0.0392157	0.658824
	19	0.0392157	0.662745
	25	0.0431373	0.662745
	30	0.0313725	0.658824
	30	0.027451	0.666667
	30	0.0431373	0.658824
	23	0.0352941	0.658824
	30	0.0431373	0.670588
	34	0.0392157	0.658824
	34	0.0313725	0.658824
	34	0.0352941	0.662745
	26	0.0431373	0.662745
	30	0.0431373	0.666667
	35	0.0431373	0.666667
	34	0.0431373	0.666667
	45	0.0313725	0.666667
	33	0.0352941	0.670588
	25	0.0431373	0.666667
	34	0.0431373	0.666667
	23	0.0313725	0.670588
	30	0.0431373	0.666667
	34	0.0392157	0.666667
	25	0.0431373	0.658824
	34	0.0392157	0.662745
	30	0.0392157	0.658824
	30	0.0431373	0.662745
	39	0.0392157	0.662745
	30	0.0313725	0.658824
	30	0.0431373	0.658824
	30	0.0431373	0.658824
	21	0.0392157	0.658824
	30	0.0392157	0.662745
	35	0.0392157	0.662745
	34	0.0352941	0.658824
	30	0.0431373	0.658824
	33	0.0431373	0.658824
	40	0.0392157	0.666667
	34	0.0392157	0.662745
	30	0.0352941	0.670588
	18	0.0392157	0.67451
	35	0.0431373	0.662745
	30	0.0431373	0.666667
	40	0.0431373	0.658824
	30	0.0352941	0.666667
	39	0.0431373	0.670588
	30	0.0431373	0.670588
	30	0.0392157	0.666667
	30	0.0431373	0.666667
	30	0.0392157	0.670588
	37	0.0392157	0.666667
	30	0.0392157	0.670588
	30	0.0313725	0.670588
	33	0.0392157	0.666667
	35	0.0431373	0.662745
	26	0.0431373	0.662745
	30	0.0431373	0.662745
	30	0.0392157	0.658824
	24	0.0431373	0.662745
	30	0.0431373	0.666667
	40	0.0392157	0.658824
	35	0.0431373	0.658824
	30	0.0352941	0.658824
	30	0.0313725	0.658824
	25	0.0352941	0.666667
	34	0.0392157	0.658824
	35	0.0352941	0.658824
	25	0.0313725	0.658824
	30	0.0431373	0.662745
	38	0.0431373	0.666667
	36	0.0352941	0.670588
	25	0.0431373	0.662745
	34	0.0392157	0.658824
	21	0.0431373	0.666667
	25	0.0431373	0.666667
	30	0.0392157	0.67451
	35	0.0431373	0.662745
	30	0.0313725	0.670588
	38	0.0431373	0.666667
	34	0.0431373	0.666667
	24	0.0431373	0.67451
	34	0.0313725	0.67451
	34	0.0431373	0.670588
	26	0.0313725	0.666667
	20	0.0392157	0.67451
	33	0.0431373	0.662745
	34	0.0352941	0.666667
	38	0.0431373	0.666667
	30	0.0392157	0.666667
	34	0.0392157	0.670588
	33	0.0313725	0.662745
	34	0.0431373	0.658824
	39	0.0431373	0.666667
	34	0.0313725	0.658824
	30	0.0313725	0.658824
	30	0.0392157	0.658824
	26	0.0313725	0.662745
	35	0.0431373	0.662745
	34	0.0352941	0.666667
	33	0.0352941	0.662745
	30	0.0352941	0.658824
	34	0.0431373	0.662745
	30	0.0352941	0.67451
	35	0.0431373	0.658824
	30	0.0352941	0.658824
	35	0.0392157	0.658824
	34	0.0313725	0.662745
	26	0.0431373	0.670588
	43	0.0392157	0.67451
	30	0.0431373	0.67451
	30	0.0313725	0.662745
	30	0.0313725	0.670588
	30	0.0392157	0.666667
	38	0.0431373	0.670588
	35	0.0392157	0.670588
	35	0.0313725	0.670588
	34	0.0352941	0.666667
	17	0.0431373	0.67451
	34	0.0313725	0.666667
	30	0.0313725	0.67451
	30	0.0313725	0.67451
	30	0.0431373	0.662745
	33	0.0392157	0.666667
	30	0.0431373	0.670588
	30	0.0313725	0.666667
	30	0.0313725	0.658824
	35	0.0431373	0.658824
	34	0.0313725	0.658824
	34	0.0431373	0.658824
	33	0.0431373	0.658824
	30	0.0352941	0.658824
	30	0.0313725	0.658824
	38	0.0352941	0.658824
	26	0.0431373	0.662745
	33	0.0431373	0.662745
	35	0.0431373	0.662745
	25	0.0431373	0.666667
	38	0.0431373	0.666667
	30	0.0392157	0.666667
	35	0.0313725	0.666667
	30	0.0431373	0.658824
	24	0.0431373	0.662745
	30	0.0392157	0.666667
	30	0.0352941	0.662745
	38	0.0431373	0.670588
	34	0.0431373	0.666667
	30	0.0392157	0.67451
	36	0.0313725	0.662745
	27	0.0431373	0.67451
	26	0.0431373	0.670588
	30	0.0352941	0.670588
	30	0.0431373	0.670588
	34	0.0352941	0.67451
	25	0.0313725	0.670588
	30	0.0352941	0.662745
	33	0.0352941	0.670588
	30	0.0352941	0.666667
	36	0.0392157	0.678431
	33	0.0313725	0.666667
	21	0.0431373	0.662745
	30	0.0352941	0.666667
	34	0.0313725	0.658824
	34	0.0431373	0.662745
	30	0.0392157	0.658824
	30	0.0431373	0.662745
	33	0.0431373	0.658824
	37	0.0431373	0.666667
	30	0.0313725	0.658824
	33	0.0392157	0.662745
	34	0.0392157	0.658824
	30	0.0431373	0.662745
	30	0.0313725	0.666667
	34	0.0352941	0.666667
	35	0.0352941	0.670588
	30	0.0431373	0.666667
	39	0.0235294	0.666667
	25	0.0352941	0.670588
	30	0.0352941	0.662745
	38	0.0431373	0.67451
	30	0.0313725	0.666667
	34	0.0313725	0.666667
	30	0.0352941	0.662745
	30	0.0313725	0.670588
	30	0.0313725	0.670588
	30	0.0313725	0.666667
	30	0.0431373	0.670588
	30	0.0352941	0.678431
	26	0.0431373	0.67451
	35	0.0431373	0.658824
	27	0.0431373	0.67451
	35	0.0392157	0.658824
	30	0.0392157	0.666667
	30	0.0392157	0.67451
	34	0.0431373	0.666667
	30	0.0392157	0.670588
	30	0.0352941	0.658824
	34	0.0431373	0.666667
	35	0.0392157	0.662745
	36	0.0431373	0.658824
	35	0.0392157	0.658824
	30	0.0431373	0.658824
	27	0.0431373	0.658824
	20	0.0431373	0.658824
	30	0.0431373	0.662745
	30	0.0431373	0.666667
	26	0.0431373	0.666667
	34	0.0431373	0.658824
	35	0.0313725	0.666667
	30	0.0431373	0.670588
	34	0.0431373	0.662745
	30	0.0313725	0.666667
	34	0.0431373	0.666667
	23	0.0392157	0.666667
	34	0.0431373	0.670588
	35	0.0431373	0.670588
	38	0.0313725	0.670588
	35	0.0352941	0.670588
	35	0.0352941	0.670588
	34	0.0313725	0.666667
	25	0.0431373	0.670588
	30	0.0431373	0.670588
	30	0.0392157	0.682353
	35	0.0431373	0.67451
	26	0.0431373	0.670588
	30	0.0431373	0.662745
	25	0.0431373	0.666667
	24	0.0352941	0.678431
	34	0.0313725	0.666667
	26	0.0392157	0.670588
	35	0.0352941	0.670588
	30	0.0431373	0.666667
	35	0.0313725	0.662745
	25	0.0313725	0.666667
	30	0.0431373	0.658824
	35	0.0352941	0.662745
	39	0.0392157	0.658824
	35	0.0313725	0.662745
	34	0.0313725	0.658824
	30	0.0352941	0.666667
	35	0.0313725	0.658824
	26	0.0352941	0.658824
	30	0.0431373	0.658824
	33	0.0352941	0.662745
	30	0.0431373	0.666667
	36	0.0431373	0.662745
	30	0.0431373	0.658824
	34	0.0196078	0.670588
	36	0.0431373	0.662745
	37	0.0313725	0.658824
	30	0.0352941	0.658824
	34	0.0313725	0.670588
	39	0.0313725	0.670588
	35	0.0431373	0.678431
	35	0.0313725	0.670588
	33	0.0431373	0.662745
	30	0.0392157	0.670588
	25	0.0392157	0.678431
	26	0.0431373	0.666667
	34	0.0431373	0.666667
	21	0.0352941	0.666667
	30	0.0392157	0.678431
	18	0.0392157	0.670588
	30	0.0431373	0.678431
	34	0.0352941	0.666667
	33	0.0352941	0.678431
	35	0.0352941	0.662745
	33	0.0352941	0.67451
	30	0.0313725	0.67451
	30	0.0313725	0.670588
	34	0.0352941	0.666667
	30	0.0352941	0.658824
	25	0.0313725	0.662745
	39	0.0352941	0.658824
	25	0.0352941	0.662745
	30	0.0313725	0.662745
	35	0.0431373	0.662745
	25	0.0431373	0.658824
	30	0.0352941	0.662745
	34	0.0352941	0.658824
	43	0.0313725	0.662745
	30	0.0392157	0.658824
	38	0.0431373	0.670588
	27	0.0431373	0.666667
	30	0.0431373	0.666667
	34	0.0431373	0.666667
	34	0.0431373	0.67451
	25	0.0392157	0.666667
	30	0.0431373	0.658824
	38	0.0392157	0.658824
	30	0.0431373	0.670588
	33	0.0431373	0.670588
	40	0.0313725	0.666667
	30	0.0431373	0.670588
	34	0.0352941	0.670588
	30	0.0313725	0.666667
	39	0.0352941	0.662745
	40	0.0431373	0.666667
	30	0.0431373	0.670588
	30	0.0352941	0.666667
	30	0.0352941	0.678431
	21	0.0352941	0.670588
	34	0.0352941	0.67451
	25	0.0352941	0.670588
	25	0.0196078	0.670588
	36	0.0392157	0.662745
	30	0.0352941	0.67451
	34	0.0352941	0.662745
	35	0.0313725	0.678431
	35	0.0431373	0.67451
	34	0.0352941	0.666667
	30	0.0313725	0.662745
	47	0.0352941	0.662745
	34	0.0431373	0.670588
	30	0.0431373	0.662745
	35	0.0313725	0.666667
	30	0.0352941	0.662745
	30	0.0352941	0.662745
	35	0.0431373	0.658824
	35	0.0392157	0.67451
	30	0.0313725	0.662745
	30	0.0392157	0.666667
	40	0.0431373	0.662745
	25	0.0431373	0.666667
	40	0.0431373	0.662745
	30	0.0431373	0.670588
	30	0.0431373	0.666667
	30	0.0352941	0.662745
	34	0.0431373	0.662745
	26	0.0352941	0.67451
	38	0.0352941	0.670588
	23	0.0431373	0.67451
	34	0.0431373	0.670588
	34	0.0431373	0.67451
	30	0.0352941	0.658824
	30	0.0352941	0.666667
	30	0.0431373	0.662745
	30	0.0352941	0.67451
	30	0.0392157	0.670588
	30	0.0352941	0.670588
	30	0.0313725	0.678431
	30	0.0431373	0.670588
	30	0.0313725	0.682353
	26	0.0431373	0.670588
	40	0.0352941	0.67451
	30	0.0352941	0.670588
	40	0.0352941	0.682353
	30	0.0431373	0.670588
	34	0.0431373	0.678431
	30	0.0352941	0.662745
	30	0.0431373	0.670588
	30	0.0313725	0.658824
	30	0.0431373	0.658824
	30	0.0313725	0.662745
	30	0.0392157	0.666667
	25	0.0431373	0.658824
	30	0.0431373	0.658824
	40	0.0392157	0.658824
	40	0.0392157	0.658824
	35	0.0392157	0.658824
	35	0.0431373	0.666667
	35	0.0392157	0.662745
	35	0.0431373	0.666667
	30	0.0352941	0.658824
	34	0.0431373	0.666667
	30	0.0352941	0.658824
	38	0.0431373	0.666667
	30	0.0352941	0.662745
	40	0.0431373	0.658824
	30	0.0313725	0.662745
	34	0.0352941	0.666667
	26	0.0313725	0.678431
	34	0.0431373	0.666667
	26	0.0313725	0.678431
	34	0.0431373	0.666667
	30	0.0352941	0.670588
	26	0.0352941	0.67451
	34	0.0352941	0.670588
	30	0.0313725	0.666667
	35	0.0431373	0.678431
	37	0.0431373	0.67451
	30	0.0431373	0.670588
	34	0.0313725	0.67451
	34	0.0431373	0.678431
	30	0.0313725	0.678431
	30	0.0352941	0.67451
	35	0.0431373	0.67451
	30	0.0431373	0.670588
	34	0.0431373	0.686275
	37	0.0392157	0.670588
	35	0.0313725	0.67451
	34	0.0392157	0.666667
	30	0.0313725	0.666667
	34	0.0392157	0.666667
	30	0.0431373	0.662745
	34	0.0431373	0.666667
	26	0.0431373	0.658824
	40	0.0431373	0.658824
	30	0.0352941	0.658824
	34	0.0431373	0.658824
	26	0.0313725	0.658824
	30	0.0431373	0.662745
	30	0.0313725	0.662745
	34	0.0352941	0.662745
	43	0.0313725	0.666667
	36	0.0313725	0.662745
	34	0.0352941	0.662745
	42	0.0313725	0.658824
	34	0.0431373	0.666667
	34	0.0431373	0.67451
	36	0.0313725	0.670588
	30	0.0313725	0.67451
	25	0.0431373	0.666667
	30	0.0235294	0.670588
	30	0.0313725	0.666667
	34	0.0352941	0.670588
	34	0.0313725	0.666667
	23	0.0313725	0.666667
	34	0.0313725	0.670588
	30	0.0431373	0.670588
	30	0.0313725	0.682353
	34	0.0352941	0.67451
	27	0.0431373	0.678431
	25	0.0392157	0.67451
	34	0.0392157	0.67451
	30	0.0313725	0.67451
	34	0.0431373	0.678431
	30	0.0431373	0.670588
	30	0.0392157	0.67451
	34	0.0431373	0.678431
	30	0.0431373	0.67451
	40	0.0431373	0.670588
	34	0.0352941	0.670588
	34	0.0431373	0.666667
	34	0.0392157	0.670588
	40	0.0352941	0.670588
	37	0.0431373	0.662745
	25	0.0431373	0.662745
	34	0.0313725	0.658824
	34	0.0352941	0.658824
	50	0.0431373	0.658824
	21	0.0352941	0.658824
	35	0.0431373	0.666667
	36	0.0313725	0.662745
	34	0.0352941	0.658824
	26	0.0352941	0.662745
	26	0.0431373	0.666667
	34	0.0431373	0.662745
	34	0.0352941	0.662745
	40	0.0235294	0.658824
	39	0.0313725	0.666667
	24	0.0313725	0.666667
	35	0.0313725	0.666667
	18	0.0352941	0.666667
	30	0.0352941	0.666667
	26	0.0431373	0.67451
	26	0.0352941	0.666667
	24	0.0313725	0.666667
	36	0.0431373	0.678431
	35	0.0352941	0.670588
	30	0.0392157	0.682353
	30	0.0392157	0.678431
	39	0.0392157	0.67451
	30	0.0431373	0.678431
	34	0.0392157	0.670588
	38	0.0431373	0.67451
	26	0.0352941	0.670588
	35	0.0431373	0.67451
	37	0.0431373	0.67451
	30	0.0431373	0.678431
	30	0.0352941	0.67451
	33	0.0431373	0.670588
	38	0.0352941	0.67451
	30	0.0431373	0.67451
	30	0.0352941	0.67451
	26	0.0352941	0.678431
	30	0.0352941	0.670588
	36	0.0352941	0.670588
	25	0.0313725	0.662745
	33	0.0352941	0.658824
	30	0.0352941	0.658824
	30	0.0352941	0.658824
	35	0.0431373	0.658824
	34	0.0431373	0.658824
	40	0.0431373	0.658824
	33	0.0352941	0.658824
	34	0.0352941	0.658824
	47	0.0352941	0.658824
	30	0.0235294	0.662745
	25	0.0313725	0.666667
	35	0.0313725	0.658824
	34	0.0352941	0.670588
	30	0.0313725	0.662745
	34	0.0352941	0.658824
	33	0.0431373	0.670588
	30	0.0352941	0.67451
	36	0.0392157	0.670588
	35	0.0431373	0.67451
	26	0.0431373	0.678431
	37	0.0392157	0.666667
	36	0.0431373	0.670588
	34	0.0313725	0.662745
	26	0.0431373	0.67451
	18	0.0431373	0.686275
	18	0.0431373	0.666667
	30	0.0352941	0.670588
	30	0.0352941	0.682353
	34	0.0352941	0.670588
	30	0.0352941	0.670588
	27	0.0352941	0.67451
	24	0.0352941	0.670588
	30	0.0352941	0.670588
	24	0.0352941	0.678431
	34	0.0431373	0.678431
	35	0.0431373	0.678431
	34	0.0313725	0.670588
	30	0.0313725	0.678431
	20	0.0352941	0.678431
	30	0.0313725	0.670588
	30	0.0352941	0.67451
	30	0.0352941	0.678431
	30	0.0352941	0.666667
	34	0.0352941	0.662745
	30	0.0431373	0.662745
	37	0.0313725	0.658824
	33	0.0352941	0.658824
	34	0.0313725	0.658824
	30	0.0352941	0.658824
	25	0.0352941	0.658824
	25	0.0313725	0.662745
	40	0.0431373	0.658824
	17	0.0313725	0.658824
	30	0.0352941	0.658824
	30	0.0352941	0.658824
	34	0.0352941	0.662745
	34	0.0431373	0.67451
	30	0.0431373	0.666667
	34	0.0392157	0.666667
	25	0.0392157	0.670588
	34	0.0392157	0.658824
	30	0.0392157	0.670588
	30	0.0392157	0.670588
	26	0.0431373	0.662745
	30	0.0431373	0.666667
	30	0.0392157	0.662745
	35	0.0352941	0.678431
	40	0.0431373	0.670588
	37	0.0313725	0.666667
	20	0.0313725	0.662745
	27	0.0431373	0.67451
	26	0.0352941	0.666667
	21	0.0352941	0.666667
	36	0.0352941	0.67451
	34	0.0431373	0.678431
	30	0.0313725	0.670588
	38	0.0431373	0.67451
	30	0.0313725	0.670588
	21	0.0313725	0.666667
	21	0.0352941	0.682353
	37	0.0352941	0.67451
	30	0.0235294	0.682353
	34	0.0431373	0.678431
	39	0.0313725	0.682353
	30	0.0352941	0.678431
	25	0.0352941	0.682353
	23	0.0313725	0.670588
	41	0.0352941	0.682353
	30	0.0352941	0.666667
	30	0.0352941	0.666667
	35	0.0352941	0.662745
	30	0.0313725	0.658824
	30	0.0431373	0.658824
	33	0.0392157	0.662745
	34	0.0431373	0.658824
	33	0.0431373	0.658824
	30	0.0431373	0.658824
	34	0.0313725	0.662745
	34	0.0431373	0.658824
	25	0.0313725	0.658824
	30	0.0431373	0.666667
	30	0.0431373	0.658824
	30	0.0431373	0.662745
	30	0.0352941	0.662745
	38	0.0431373	0.670588
	40	0.0352941	0.670588
	36	0.0431373	0.666667
	38	0.0352941	0.666667
	25	0.0352941	0.666667
	35	0.0352941	0.670588
	24	0.0431373	0.662745
	26	0.0313725	0.682353
	33	0.0352941	0.67451
	34	0.0352941	0.666667
	15	0.0431373	0.666667
	30	0.0352941	0.670588
	47	0.0313725	0.67451
	39	0.0313725	0.682353
	35	0.0431373	0.670588
	34	0.0431373	0.67451
	34	0.0352941	0.682353
	24	0.0235294	0.682353
	30	0.0352941	0.67451
	39	0.0313725	0.682353
	30	0.0352941	0.666667
	37	0.0313725	0.686275
	35	0.0313725	0.682353
	26	0.0352941	0.670588
	24	0.0352941	0.682353
	34	0.0352941	0.67451
	40	0.0352941	0.67451
	35	0.0352941	0.682353
	35	0.0431373	0.670588
	35	0.0431373	0.670588
	40	0.0313725	0.670588
	25	0.0431373	0.678431
	30	0.0392157	0.67451
	21	0.0392157	0.662745
	38	0.0431373	0.658824
	26	0.0392157	0.658824
	33	0.0431373	0.662745
	30	0.0431373	0.658824
	30	0.0431373	0.662745
	30	0.0352941	0.658824
	34	0.0431373	0.658824
	30	0.0352941	0.658824
	30	0.0352941	0.662745
	34	0.0431373	0.662745
	30	0.0431373	0.658824
	30	0.0352941	0.662745
	34	0.0313725	0.67451
	24	0.0352941	0.662745
	34	0.0196078	0.658824
	34	0.0431373	0.670588
	34	0.0431373	0.666667
	30	0.0431373	0.67451
	30	0.0431373	0.67451
	38	0.0352941	0.662745
	25	0.0313725	0.670588
	35	0.0352941	0.67451
	24	0.0352941	0.666667
	30	0.0313725	0.670588
	34	0.0313725	0.67451
	19	0.0235294	0.67451
	30	0.0313725	0.670588
	40	0.0352941	0.67451
	35	0.0352941	0.670588
	25	0.0352941	0.67451
	35	0.0313725	0.678431
	21	0.0352941	0.678431
	34	0.0431373	0.67451
	25	0.0392157	0.678431
	35	0.0431373	0.682353
	39	0.0431373	0.67451
	26	0.0431373	0.682353
	30	0.0431373	0.686275
	25	0.0392157	0.678431
	34	0.0392157	0.686275
	25	0.0352941	0.670588
	34	0.0313725	0.682353
	30	0.0431373	0.682353
	26	0.0431373	0.678431
	34	0.0352941	0.67451
	26	0.0352941	0.666667
	30	0.0431373	0.662745
	35	0.0352941	0.658824
	30	0.0313725	0.666667
	30	0.0352941	0.658824
	30	0.0352941	0.658824
	30	0.0352941	0.662745
	30	0.0352941	0.658824
	33	0.0431373	0.658824
	33	0.0431373	0.658824
	39	0.0431373	0.666667
	30	0.0235294	0.662745
	33	0.0313725	0.658824
	30	0.0313725	0.658824
	30	0.0431373	0.666667
	30	0.0352941	0.662745
	35	0.0352941	0.666667
	37	0.0313725	0.666667
	34	0.0313725	0.666667
	30	0.0313725	0.670588
	35	0.0352941	0.666667
	21	0.0313725	0.67451
	43	0.0313725	0.670588
	36	0.0352941	0.670588
	30	0.0352941	0.670588
	27	0.0313725	0.678431
	35	0.0431373	0.67451
	34	0.0431373	0.662745
	25	0.0352941	0.678431
	25	0.0431373	0.67451
	30	0.0352941	0.666667
	35	0.0313725	0.67451
	34	0.0431373	0.67451
	30	0.0392157	0.670588
	30	0.0431373	0.682353
	36	0.0431373	0.678431
	30	0.0392157	0.67451
	30	0.0392157	0.67451
	30	0.0431373	0.67451
	30	0.0352941	0.678431
	30	0.0352941	0.686275
	34	0.0431373	0.682353
	34	0.0431373	0.678431
	40	0.0313725	0.678431
	34	0.0431373	0.670588
	30	0.0431373	0.670588
	30	0.0352941	0.682353
	25	0.0313725	0.682353
	30	0.0352941	0.670588
	34	0.0352941	0.670588
	37	0.0313725	0.666667
	34	0.0431373	0.662745
	26	0.0313725	0.658824
	30	0.0352941	0.670588
	34	0.0352941	0.666667
	35	0.0352941	0.658824
	30	0.0431373	0.658824
	30	0.0352941	0.658824
	30	0.0313725	0.658824
	33	0.0313725	0.662745
	33	0.0431373	0.658824
	34	0.0313725	0.658824
	30	0.0313725	0.666667
	30	0.0352941	0.662745
	36	0.0431373	0.658824
	34	0.0431373	0.658824
	30	0.0352941	0.662745
	20	0.0313725	0.666667
	23	0.0313725	0.662745
	27	0.0352941	0.662745
	26	0.0431373	0.670588
	38	0.0431373	0.670588
	35	0.0352941	0.67451
	41	0.0431373	0.67451
	30	0.0431373	0.670588
	30	0.0352941	0.670588
	34	0.0392157	0.67451
	25	0.0431373	0.678431
	25	0.0431373	0.678431
	24	0.0392157	0.67451
	25	0.0431373	0.678431
	30	0.0392157	0.670588
	30	0.0313725	0.666667
	35	0.0392157	0.678431
	23	0.0431373	0.670588
	27	0.0352941	0.682353
	35	0.0431373	0.678431
	36	0.0431373	0.678431
	30	0.0352941	0.678431
	38	0.0352941	0.678431
	24	0.0431373	0.682353
	35	0.0431373	0.682353
	38	0.0431373	0.678431
	34	0.0313725	0.682353
	26	0.0352941	0.67451
	35	0.0352941	0.682353
	20	0.0352941	0.682353
	34	0.0431373	0.678431
	30	0.0313725	0.678431
	34	0.0431373	0.662745
	34	0.0352941	0.666667
	34	0.0313725	0.670588
	36	0.0352941	0.662745
	34	0.0352941	0.662745
	34	0.0431373	0.666667
	41	0.0431373	0.67451
	34	0.0313725	0.662745
	30	0.0313725	0.658824
	30	0.0352941	0.662745
	35	0.0431373	0.658824
	34	0.0352941	0.658824
	34	0.0313725	0.658824
	33	0.0431373	0.658824
	30	0.0352941	0.662745
	30	0.0313725	0.666667
	35	0.0431373	0.666667
	26	0.0352941	0.662745
	30	0.0352941	0.662745
	30	0.0352941	0.666667
	43	0.0352941	0.662745
	23	0.0431373	0.67451
	30	0.0313725	0.670588
	35	0.0431373	0.662745
	30	0.0392157	0.670588
	38	0.0431373	0.67451
	25	0.0392157	0.67451
	38	0.0431373	0.67451
	40	0.0392157	0.666667
	30	0.0392157	0.678431
	30	0.0352941	0.67451
	35	0.0431373	0.67451
	35	0.0431373	0.67451
	35	0.0431373	0.670588
	30	0.0431373	0.682353
	26	0.0431373	0.67451
	36	0.0352941	0.686275
	42	0.0313725	0.67451
	39	0.0431373	0.678431
	25	0.0313725	0.678431
	35	0.0352941	0.682353
	35	0.0431373	0.682353
	30	0.0352941	0.678431
	25	0.0352941	0.67451
	21	0.0235294	0.682353
	30	0.0352941	0.67451
	30	0.0313725	0.686275
	30	0.0431373	0.67451
	35	0.0352941	0.686275
	25	0.0352941	0.67451
	25	0.0313725	0.678431
	30	0.0431373	0.678431
	30	0.0352941	0.670588
	35	0.0352941	0.666667
	34	0.0431373	0.662745
	33	0.0313725	0.658824
	39	0.0352941	0.666667
	30	0.0431373	0.662745
	34	0.0431373	0.662745
	26	0.0431373	0.658824
	26	0.0313725	0.658824
	30	0.0313725	0.658824
	25	0.0352941	0.662745
	33	0.0313725	0.658824
	34	0.0392157	0.658824
	34	0.0431373	0.658824
	27	0.0313725	0.658824
	30	0.0392157	0.662745
	30	0.0392157	0.666667
	30	0.0352941	0.666667
	38	0.0431373	0.666667
	30	0.0431373	0.662745
	30	0.0431373	0.666667
	35	0.0431373	0.662745
	30	0.0352941	0.658824
	30	0.0431373	0.67451
	30	0.0352941	0.666667
	39	0.0352941	0.666667
	21	0.0431373	0.670588
	35	0.0352941	0.670588
	25	0.0431373	0.678431
	34	0.0352941	0.670588
	34	0.0431373	0.678431
	25	0.0352941	0.670588
	25	0.0352941	0.682353
	39	0.0352941	0.67451
	36	0.0352941	0.678431
	34	0.0352941	0.67451
	35	0.0352941	0.682353
	30	0.0313725	0.678431
	26	0.0352941	0.682353
	35	0.0313725	0.678431
	30	0.0352941	0.682353
	24	0.0352941	0.678431
	36	0.0313725	0.682353
	30	0.0313725	0.686275
	30	0.0352941	0.682353
	35	0.0313725	0.686275
	35	0.0352941	0.682353
	20	0.0352941	0.686275
	26	0.0431373	0.686275
	34	0.0431373	0.678431
	26	0.0431373	0.678431
	26	0.0352941	0.690196
	34	0.0352941	0.678431
	30	0.0431373	0.678431
	35	0.0392157	0.678431
	33	0.0392157	0.662745
	38	0.0431373	0.662745
	30	0.0313725	0.662745
	27	0.0392157	0.658824
	34	0.0313725	0.666667
	34	0.0431373	0.658824
	30	0.0352941	0.658824
	30	0.0431373	0.658824
	30	0.0352941	0.658824
	35	0.0352941	0.658824
	30	0.0431373	0.658824
	38	0.0352941	0.658824
	33	0.0352941	0.658824
	30	0.0431373	0.662745
	30	0.0431373	0.658824
	30	0.0352941	0.658824
	30	0.0352941	0.662745
	30	0.0431373	0.67451
	30	0.0352941	0.670588
	33	0.0352941	0.658824
	40	0.0431373	0.662745
	35	0.0352941	0.666667
	30	0.0431373	0.67451
	34	0.0313725	0.678431
	27	0.0313725	0.678431
	35	0.0313725	0.670588
	25	0.0352941	0.67451
	34	0.0431373	0.670588
	30	0.0352941	0.670588
	25	0.0352941	0.670588
	35	0.0431373	0.67451
	30	0.0313725	0.670588
	43	0.0352941	0.682353
	36	0.0431373	0.678431
	25	0.0431373	0.678431
	30	0.0431373	0.670588
	30	0.0431373	0.682353
	36	0.0352941	0.682353
	25	0.0431373	0.67451
	35	0.0431373	0.682353
	34	0.0392157	0.678431
	35	0.0313725	0.678431
	25	0.0431373	0.686275
	30	0.0392157	0.686275
	36	0.0431373	0.682353
	34	0.0431373	0.690196
	35	0.0431373	0.67451
	34	0.0392157	0.686275
	35	0.0392157	0.686275
	30	0.0431373	0.678431
	30	0.0431373	0.678431
	24	0.0352941	0.682353
	35	0.0431373	0.67451
	40	0.0431373	0.682353
	30	0.0431373	0.678431
	37	0.0352941	0.666667
	33	0.0313725	0.666667
	30	0.0352941	0.666667
	35	0.0431373	0.662745
	26	0.0313725	0.658824
	34	0.0431373	0.666667
	30	0.0313725	0.658824
	34	0.0431373	0.658824
	21	0.0431373	0.662745
	30	0.0431373	0.662745
	23	0.0235294	0.658824
	30	0.0352941	0.658824
	30	0.0313725	0.658824
	30	0.0431373	0.658824
	33	0.0431373	0.658824
	30	0.0352941	0.658824
	26	0.0352941	0.658824
	30	0.0352941	0.666667
	34	0.0352941	0.658824
	30	0.0431373	0.658824
	30	0.0352941	0.666667
	34	0.0431373	0.658824
	30	0.0431373	0.666667
	30	0.0431373	0.670588
	30	0.0352941	0.666667
	30	0.0313725	0.67451
	30	0.0431373	0.678431
	30	0.0313725	0.670588
	35	0.0431373	0.678431
	35	0.0431373	0.67451
	34	0.0431373	0.670588
	24	0.0392157	0.67451
	39	0.0392157	0.67451
	35	0.0431373	0.678431
	30	0.0392157	0.682353
	25	0.0431373	0.690196
	30	0.0352941	0.682353
	40	0.0431373	0.686275
	25	0.0392157	0.682353
	34	0.0431373	0.678431
	30	0.0431373	0.682353
	36	0.0352941	0.682353
	35	0.0431373	0.686275
	36	0.0431373	0.678431
	35	0.0352941	0.686275
	34	0.0352941	0.682353
	35	0.0313725	0.686275
	20	0.0352941	0.686275
	35	0.0352941	0.682353
	26	0.0352941	0.67451
	34	0.0431373	0.682353
	21	0.0352941	0.678431
	30	0.0431373	0.682353
	34	0.0235294	0.67451
	30	0.0313725	0.67451
	30	0.0431373	0.67451
	34	0.0235294	0.678431
	30	0.0431373	0.666667
	33	0.0431373	0.666667
	40	0.0313725	0.662745
	38	0.0431373	0.666667
	35	0.0431373	0.662745
	35	0.0352941	0.658824
	26	0.0352941	0.662745
	26	0.0352941	0.662745
	34	0.0352941	0.662745
	30	0.0352941	0.658824
	30	0.0431373	0.666667
	30	0.0313725	0.662745
	30	0.0352941	0.658824
	30	0.0313725	0.658824
	34	0.0352941	0.658824
	30	0.0352941	0.658824
	30	0.0431373	0.658824
	37	0.0431373	0.658824
	24	0.0431373	0.662745
	34	0.0313725	0.666667
	34	0.0392157	0.670588
	25	0.0392157	0.670588
	39	0.0392157	0.666667
	41	0.0431373	0.670588
	40	0.0352941	0.662745
	21	0.0431373	0.67451
	35	0.0431373	0.67451
	25	0.0431373	0.678431
	30	0.0431373	0.67451
	34	0.0352941	0.670588
	35	0.0352941	0.670588
	35	0.0352941	0.682353
	30	0.0352941	0.678431
	30	0.0431373	0.678431
	30	0.0431373	0.67451
	26	0.0431373	0.682353
	30	0.0352941	0.682353
	25	0.0352941	0.670588
	33	0.0352941	0.67451
	25	0.0431373	0.67451
	30	0.0313725	0.682353
	26	0.0352941	0.682353
	35	0.0313725	0.682353
	25	0.0235294	0.682353
	35	0.0313725	0.682353
	36	0.0431373	0.686275
	35	0.0352941	0.67451
	35	0.0313725	0.682353
	35	0.0352941	0.686275
	38	0.0431373	0.682353
	38	0.0313725	0.678431
	26	0.0352941	0.690196
	34	0.0313725	0.686275
	30	0.0352941	0.682353
	30	0.0352941	0.67451
	30	0.0431373	0.678431
	30	0.0313725	0.67451
	27	0.0431373	0.67451
	35	0.0431373	0.678431
	38	0.0313725	0.670588
	25	0.0431373	0.67451
	34	0.0431373	0.662745
	35	0.0431373	0.658824
	25	0.0313725	0.658824
	34	0.0431373	0.658824
	30	0.0431373	0.658824
	34	0.0431373	0.662745
	35	0.0392157	0.658824
	34	0.0392157	0.670588
	35	0.0392157	0.658824
	30	0.0392157	0.662745
	34	0.0431373	0.662745
	30	0.0431373	0.658824
	26	0.0352941	0.666667
	40	0.0235294	0.666667
	30	0.0352941	0.662745
	34	0.0431373	0.658824
	30	0.0313725	0.662745
	30	0.0352941	0.658824
	30	0.0352941	0.662745
	34	0.0431373	0.670588
	30	0.0431373	0.662745
	30	0.0431373	0.666667
	34	0.0352941	0.670588
	30	0.0313725	0.670588
	34	0.0352941	0.678431
	30	0.0352941	0.67451
	36	0.0431373	0.678431
	15	0.0352941	0.670588
	39	0.0313725	0.67451
	45	0.0352941	0.694118
	33	0.0313725	0.678431
	30	0.0313725	0.686275
	39	0.0352941	0.682353
	20	0.0352941	0.678431
	34	0.0313725	0.670588
	25	0.0313725	0.67451
	36	0.0352941	0.682353
	30	0.0313725	0.67451
	25	0.0431373	0.682353
	30	0.0352941	0.690196
	36	0.0352941	0.678431
	20	0.0431373	0.686275
	34	0.0313725	0.686275
	36	0.0392157	0.690196
	30	0.0352941	0.686275
	30	0.0352941	0.690196
	30	0.0431373	0.690196
	34	0.0352941	0.686275
	43	0.0431373	0.678431
	30	0.0392157	0.682353
	45	0.0431373	0.682353
	37	0.0392157	0.686275
	34	0.0392157	0.686275
	33	0.0392157	0.67451
	39	0.0313725	0.678431
	30	0.0313725	0.670588
	39	0.0392157	0.662745
	26	0.0313725	0.666667
	40	0.0392157	0.670588
	26	0.0352941	0.666667
	30	0.0431373	0.670588
	26	0.0352941	0.662745
	30	0.0313725	0.662745
	30	0.0352941	0.658824
	30	0.0431373	0.658824
	33	0.0431373	0.662745
	23	0.0352941	0.658824
	34	0.0352941	0.666667
	30	0.0352941	0.658824
	30	0.0352941	0.662745
	30	0.0431373	0.662745
	36	0.0431373	0.658824
	27	0.0352941	0.658824
	33	0.0431373	0.658824
	34	0.0313725	0.658824
	34	0.0392157	0.670588
	25	0.0313725	0.662745
	33	0.0352941	0.670588
	24	0.0313725	0.670588
	30	0.0352941	0.662745
	30	0.0352941	0.670588
	35	0.0352941	0.670588
	30	0.0235294	0.67451
	30	0.0313725	0.678431
	38	0.0313725	0.678431
	36	0.0431373	0.666667
	17	0.0352941	0.666667
	39	0.0352941	0.678431
	36	0.0431373	0.678431
	30	0.0352941	0.67451
	26	0.0352941	0.682353
	30	0.0352941	0.682353
	35	0.0352941	0.666667
	30	0.0431373	0.67451
	40	0.0313725	0.670588
	30	0.0352941	0.67451
	36	0.0313725	0.67451
	30	0.0431373	0.678431
	36	0.0392157	0.686275
	30	0.0313725	0.690196
	35	0.0313725	0.682353
	30	0.0352941	0.682353
	30	0.0431373	0.686275
	30	0.0431373	0.686275
	25	0.0392157	0.682353
	41	0.0313725	0.686275
	35	0.0431373	0.694118
	25	0.0431373	0.678431
	33	0.0392157	0.686275
	34	0.0352941	0.682353
	30	0.0313725	0.682353
	33	0.0431373	0.690196
	34	0.0431373	0.682353
	36	0.0313725	0.670588
	26	0.0352941	0.678431
	30	0.0431373	0.67451
	25	0.0431373	0.666667
	34	0.0352941	0.666667
	30	0.0431373	0.670588
	35	0.0352941	0.670588
	30	0.0352941	0.658824
	30	0.0352941	0.662745
	30	0.0352941	0.662745
	36	0.0313725	0.662745
	21	0.0431373	0.662745
	34	0.0313725	0.658824
	30	0.0431373	0.662745
	34	0.0352941	0.662745
	30	0.0313725	0.662745
	35	0.0352941	0.658824
	33	0.0431373	0.662745
	25	0.0352941	0.666667
	23	0.0313725	0.658824
	30	0.0352941	0.658824
	26	0.0313725	0.666667
	34	0.0235294	0.662745
	40	0.0431373	0.670588
	35	0.0313725	0.662745
	35	0.0235294	0.658824
	25	0.0352941	0.67451
	30	0.0431373	0.67451
	30	0.0352941	0.662745
	23	0.0313725	0.67451
	30	0.0352941	0.678431
	30	0.0431373	0.686275
	34	0.0352941	0.670588
	24	0.0352941	0.678431
	30	0.0313725	0.670588
	34	0.0431373	0.678431
	30	0.0352941	0.682353
	20	0.0431373	0.670588
	36	0.0352941	0.686275
	40	0.0431373	0.678431
	40	0.0392157	0.678431
	30	0.0392157	0.690196
	36	0.0392157	0.678431
	25	0.0313725	0.686275
	30	0.0392157	0.686275
	30	0.0392157	0.686275
	30	0.0352941	0.67451
	34	0.0392157	0.682353
	39	0.0352941	0.682353
	30	0.0431373	0.686275
	30	0.0352941	0.686275
	34	0.0352941	0.682353
	34	0.0313725	0.682353
	21	0.0313725	0.682353
	30	0.0431373	0.694118
	34	0.0431373	0.682353
	34	0.0352941	0.682353
	43	0.0431373	0.694118
	30	0.0313725	0.678431
	35	0.0431373	0.682353
	30	0.0313725	0.678431
	30	0.0313725	0.67451
	30	0.0352941	0.670588
	30	0.0313725	0.670588
	34	0.0352941	0.662745
	30	0.0313725	0.666667
	30	0.0313725	0.670588
	30	0.0352941	0.658824
	34	0.0352941	0.666667
	34	0.0313725	0.666667
	23	0.0431373	0.666667
	30	0.0431373	0.658824
	20	0.0313725	0.662745
	30	0.0352941	0.666667
	30	0.0313725	0.658824
	30	0.0352941	0.658824
	30	0.0431373	0.658824
	40	0.0313725	0.658824
	26	0.0313725	0.658824
	30	0.0352941	0.658824
	34	0.0431373	0.658824
	33	0.0352941	0.662745
	30	0.0431373	0.662745
	40	0.0352941	0.662745
	30	0.0431373	0.666667
	19	0.0313725	0.678431
	25	0.0352941	0.678431
	34	0.0431373	0.678431
	30	0.0352941	0.666667
	35	0.0352941	0.686275
	30	0.0352941	0.682353
	26	0.0392157	0.678431
	35	0.0392157	0.67451
	35	0.0431373	0.67451
	37	0.0431373	0.67451
	26	0.0392157	0.678431
	30	0.0235294	0.678431
	35	0.0313725	0.678431
	36	0.0313725	0.678431
	34	0.0352941	0.682353
	17	0.0431373	0.678431
	30	0.0352941	0.67451
	30	0.0352941	0.678431
	25	0.0352941	0.678431
	30	0.0431373	0.686275
	30	0.0352941	0.678431
	30	0.0431373	0.682353
	34	0.0352941	0.686275
	15	0.0352941	0.682353
	43	0.0431373	0.694118
	35	0.0313725	0.682353
	34	0.0352941	0.690196
	30	0.0431373	0.690196
	30	0.0352941	0.678431
	42	0.0352941	0.682353
	38	0.0313725	0.686275
	45	0.0313725	0.694118
	30	0.0352941	0.682353
	39	0.0352941	0.682353
	30	0.0352941	0.678431
	26	0.0352941	0.67451
	34	0.0352941	0.678431
	26	0.0352941	0.67451
	40	0.0313725	0.678431
	34	0.0235294	0.666667
	30	0.0235294	0.666667
	25	0.0352941	0.662745
	26	0.0313725	0.662745
	26	0.0352941	0.662745
	34	0.0352941	0.658824
	26	0.0431373	0.662745
	34	0.0431373	0.670588
	34	0.0313725	0.666667
	30	0.0313725	0.666667
	41	0.0352941	0.658824
	30	0.0431373	0.662745
	34	0.0431373	0.658824
	26	0.0352941	0.658824
	30	0.0235294	0.666667
	26	0.0431373	0.662745
	38	0.0352941	0.662745
	30	0.0431373	0.662745
	30	0.0392157	0.662745
	25	0.0313725	0.662745
	21	0.0431373	0.670588
	25	0.0313725	0.666667
	35	0.0392157	0.662745
	30	0.0352941	0.682353
	36	0.0392157	0.678431
	34	0.0352941	0.67451
	30	0.0431373	0.670588
	36	0.0313725	0.670588
	38	0.0352941	0.686275
	25	0.0431373	0.678431
	30	0.0313725	0.67451
	21	0.0352941	0.678431
	35	0.0431373	0.678431
	35	0.0431373	0.682353
	30	0.0352941	0.67451
	30	0.0352941	0.67451
	35	0.0431373	0.678431
	36	0.0352941	0.67451
	30	0.0352941	0.678431
	35	0.0431373	0.67451
	25	0.0352941	0.682353
	26	0.0431373	0.690196
	30	0.0431373	0.682353
	30	0.0352941	0.682353
	34	0.0352941	0.686275
	30	0.0352941	0.682353
	34	0.0235294	0.690196
	34	0.0313725	0.686275
	30	0.0352941	0.690196
	30	0.0352941	0.686275
	34	0.0235294	0.690196
	34	0.0313725	0.682353
	30	0.0352941	0.686275
	38	0.0352941	0.690196
	43	0.0313725	0.682353
	38	0.0352941	0.678431
	35	0.0352941	0.686275
	34	0.0313725	0.67451
	30	0.0313725	0.67451
	35	0.0431373	0.67451
	35	0.0431373	0.67451
	30	0.0352941	0.662745
	35	0.0313725	0.662745
	35	0.0352941	0.658824
	34	0.0431373	0.662745
	37	0.0313725	0.658824
	33	0.0352941	0.662745
	30	0.0352941	0.658824
	30	0.0431373	0.658824
	34	0.0431373	0.662745
	34	0.0392157	0.662745
	34	0.0392157	0.658824
	26	0.0313725	0.658824
	38	0.0392157	0.658824
	30	0.0431373	0.658824
	30	0.0313725	0.658824
	26	0.0352941	0.658824
	33	0.0313725	0.666667
	43	0.0431373	0.666667
	40	0.0431373	0.662745
	35	0.0431373	0.662745
	24	0.0352941	0.670588
	26	0.0313725	0.670588
	30	0.0431373	0.662745
	35	0.0431373	0.67451
	26	0.0431373	0.670588
	30	0.0431373	0.670588
	35	0.0431373	0.67451
	24	0.0352941	0.67451
	38	0.0431373	0.682353
	39	0.0313725	0.678431
	30	0.0352941	0.666667
	30	0.0352941	0.682353
	30	0.0313725	0.678431
	24	0.0352941	0.67451
	34	0.0352941	0.678431
	30	0.0352941	0.67451
	30	0.0431373	0.678431
	35	0.0431373	0.670588
	20	0.0313725	0.678431
	30	0.0352941	0.678431
	30	0.0352941	0.682353
	34	0.0313725	0.678431
	30	0.0313725	0.682353
	25	0.0313725	0.690196
	30	0.0431373	0.686275
	38	0.0235294	0.698039
	41	0.0352941	0.686275
	30	0.0431373	0.686275
	30	0.0431373	0.694118
	30	0.0352941	0.690196
	34	0.0352941	0.690196
	35	0.0313725	0.690196
	35	0.0431373	0.690196
	34	0.0431373	0.690196
	35	0.0431373	0.694118
	38	0.0431373	0.682353
	34	0.0431373	0.682353
	30	0.0313725	0.686275
	37	0.0431373	0.678431
	25	0.0392157	0.67451
	26	0.0392157	0.666667
	30	0.0392157	0.666667
	30	0.0392157	0.670588
	26	0.0392157	0.662745
	25	0.0352941	0.666667
	34	0.0392157	0.666667
	35	0.0431373	0.666667
	26	0.0352941	0.662745
	34	0.0431373	0.662745
	34	0.0313725	0.658824
	34	0.0431373	0.662745
	21	0.0431373	0.658824
	37	0.0352941	0.662745
	30	0.0352941	0.662745
	39	0.0352941	0.658824
	35	0.0352941	0.666667
	30	0.0431373	0.662745
	34	0.0352941	0.658824
	34	0.0235294	0.662745
	34	0.0431373	0.662745
	34	0.0431373	0.658824
	30	0.0352941	0.666667
	25	0.0431373	0.662745
	30	0.0313725	0.666667
	25	0.0431373	0.670588
	25	0.0313725	0.670588
	40	0.0352941	0.678431
	39	0.0352941	0.67451
	30	0.0235294	0.67451
	30	0.0313725	0.678431
	24	0.0352941	0.678431
	26	0.0352941	0.678431
	35	0.0352941	0.670588
	25	0.0352941	0.678431
	35	0.0352941	0.67451
	34	0.0313725	0.682353
	30	0.0352941	0.67451
	35	0.0431373	0.678431
	30	0.0313725	0.670588
	25	0.0352941	0.686275
	34	0.0431373	0.682353
	35	0.0431373	0.682353
	33	0.0352941	0.682353
	33	0.0352941	0.690196
	30	0.0352941	0.686275
	26	0.0352941	0.682353
	34	0.0352941	0.678431
	35	0.0352941	0.682353
	30	0.0431373	0.678431
	34	0.0392157	0.682353
	23	0.0431373	0.690196
	34	0.0392157	0.694118
	30	0.0392157	0.690196
	40	0.0392157	0.678431
	41	0.0313725	0.690196
	34	0.0431373	0.694118
	30	0.0313725	0.686275
	25	0.0352941	0.690196
	34	0.0313725	0.682353
	36	0.0352941	0.686275
	34	0.0431373	0.690196
	23	0.0431373	0.682353
	30	0.0352941	0.682353
	25	0.0313725	0.670588
	24	0.0352941	0.67451
	34	0.0352941	0.666667
	25	0.0313725	0.666667
	34	0.0431373	0.666667
	30	0.0431373	0.666667
	25	0.0431373	0.666667
	26	0.0352941	0.666667
	38	0.0352941	0.658824
	30	0.0352941	0.662745
	35	0.0352941	0.662745
	36	0.0313725	0.662745
	34	0.0352941	0.658824
	38	0.0352941	0.658824
	30	0.0431373	0.658824
	34	0.0352941	0.658824
	30	0.0235294	0.658824
	27	0.0431373	0.658824
	26	0.0352941	0.662745
	34	0.0352941	0.662745
	34	0.0313725	0.662745
	21	0.0313725	0.666667
	34	0.0313725	0.666667
	30	0.0352941	0.670588
	35	0.0431373	0.666667
	30	0.0352941	0.670588
	26	0.0313725	0.67451
	30	0.0352941	0.678431
	30	0.0352941	0.67451
	30	0.0352941	0.67451
	35	0.0352941	0.678431
	45	0.0352941	0.67451
	25	0.0431373	0.682353
	30	0.0431373	0.67451
	36	0.0352941	0.678431
	30	0.0392157	0.67451
	39	0.0431373	0.678431
	36	0.0352941	0.678431
	36	0.0313725	0.682353
	30	0.0431373	0.678431
	30	0.0313725	0.682353
	30	0.0352941	0.682353
	30	0.0431373	0.682353
	27	0.0392157	0.682353
	21	0.0431373	0.682353
	30	0.0392157	0.690196
	33	0.0313725	0.686275
	30	0.0313725	0.690196
	37	0.0392157	0.682353
	40	0.0313725	0.682353
	30	0.0431373	0.686275
	36	0.0313725	0.694118
	30	0.0431373	0.690196
	35	0.0431373	0.686275
	30	0.0431373	0.686275
	35	0.0352941	0.690196
	30	0.0431373	0.694118
	34	0.0431373	0.690196
	35	0.0313725	0.694118
	30	0.0352941	0.686275
	38	0.0352941	0.678431
	30	0.0431373	0.686275
	30	0.0352941	0.678431
	25	0.0431373	0.682353
	25	0.0352941	0.67451
	34	0.0352941	0.670588
	30	0.0352941	0.67451
	30	0.0392157	0.666667
	30	0.0431373	0.670588
	23	0.0313725	0.658824
	35	0.0352941	0.662745
	26	0.0352941	0.666667
	34	0.0313725	0.666667
	34	0.0352941	0.658824
	40	0.0313725	0.658824
	34	0.0352941	0.662745
	30	0.0313725	0.658824
	40	0.0352941	0.666667
	34	0.0352941	0.666667
	30	0.0352941	0.658824
	35	0.0352941	0.658824
	35	0.0313725	0.658824
	30	0.0235294	0.658824
	30	0.0313725	0.658824
	24	0.0352941	0.662745
	25	0.0235294	0.662745
	34	0.0352941	0.662745
	30	0.0313725	0.662745
	34	0.0352941	0.67451
	26	0.0352941	0.666667
	23	0.0431373	0.67451
	30	0.0313725	0.670588
	36	0.0431373	0.67451
	40	0.0352941	0.678431
	21	0.0431373	0.678431
	30	0.0352941	0.67451
	35	0.0431373	0.678431
	34	0.0352941	0.682353
	30	0.0352941	0.678431
	34	0.0392157	0.678431
	30	0.0392157	0.682353
	30	0.0392157	0.670588
	43	0.0313725	0.682353
	35	0.0392157	0.682353
	30	0.0313725	0.678431
	33	0.0431373	0.682353
	30	0.0313725	0.682353
	33	0.0352941	0.682353
	30	0.0352941	0.686275
	30	0.0352941	0.686275
	34	0.0431373	0.690196
	30	0.0431373	0.682353
	33	0.0431373	0.686275
	34	0.0431373	0.690196
	34	0.0313725	0.690196
	34	0.0313725	0.690196
	30	0.0431373	0.694118
	33	0.0431373	0.686275
	30	0.0313725	0.690196
	33	0.0431373	0.694118
	30	0.0313725	0.690196
	30	0.0431373	0.698039
	30	0.0431373	0.694118
	30	0.0352941	0.694118
	36	0.0431373	0.686275
	25	0.0352941	0.686275
	34	0.0313725	0.686275
	33	0.0352941	0.682353
	25	0.0431373	0.686275
	30	0.0352941	0.678431
	34	0.0313725	0.67451
	30	0.0313725	0.67451
	30	0.0352941	0.670588
	30	0.0352941	0.670588
	34	0.0352941	0.662745
	34	0.0313725	0.662745
	30	0.0352941	0.670588
	25	0.0313725	0.670588
	26	0.0313725	0.662745
	30	0.0352941	0.666667
	34	0.0431373	0.658824
	34	0.0313725	0.666667
	30	0.0352941	0.666667
	34	0.0352941	0.666667
	36	0.0431373	0.666667
	26	0.0352941	0.662745
	30	0.0352941	0.658824
	25	0.0431373	0.666667
	35	0.0352941	0.658824
	30	0.0352941	0.662745
	30	0.0313725	0.670588
	27	0.0352941	0.658824
	26	0.0313725	0.666667
	30	0.0313725	0.666667
	30	0.0431373	0.666667
	30	0.0352941	0.666667
	35	0.0352941	0.666667
	35	0.0392157	0.67451
	35	0.0431373	0.670588
	25	0.0313725	0.670588
	24	0.0392157	0.67451
	35	0.0431373	0.678431
	35	0.0352941	0.670588
	30	0.0431373	0.678431
	35	0.0352941	0.678431
	40	0.0313725	0.670588
	35	0.0352941	0.678431
	30	0.0431373	0.686275
	30	0.0313725	0.67451
	34	0.0352941	0.682353
	30	0.0352941	0.67451
	30	0.0352941	0.686275
	34	0.0431373	0.686275
	38	0.0352941	0.682353
	30	0.0313725	0.690196
	34	0.0313725	0.686275
	30	0.0431373	0.690196
	41	0.0352941	0.690196
	37	0.0352941	0.690196
	39	0.0313725	0.686275
	30	0.0431373	0.694118
	41	0.0431373	0.690196
	34	0.0352941	0.694118
	37	0.0431373	0.686275
	30	0.0431373	0.690196
	36	0.027451	0.698039
	35	0.0431373	0.686275
	25	0.0392157	0.694118
	34	0.0352941	0.686275
	30	0.0392157	0.698039
	26	0.0352941	0.698039
	25	0.0313725	0.698039
	30	0.0352941	0.682353
	35	0.0313725	0.690196
	30	0.0352941	0.690196
	34	0.0313725	0.686275
	30	0.0313725	0.682353
	26	0.0313725	0.67451
	30	0.0431373	0.67451
	34	0.0431373	0.670588
	36	0.0235294	0.666667
	30	0.0431373	0.666667
	36	0.0431373	0.670588
	30	0.0313725	0.666667
	34	0.0431373	0.666667
	34	0.0352941	0.662745
	25	0.0235294	0.662745
	26	0.0352941	0.658824
	25	0.0352941	0.662745
	34	0.0431373	0.662745
	34	0.0431373	0.662745
	20	0.0313725	0.666667
	20	0.0313725	0.658824
	26	0.0313725	0.658824
	25	0.0431373	0.658824
	30	0.0313725	0.658824
	30	0.0313725	0.658824
	26	0.0431373	0.662745
	30	0.0313725	0.666667
	30	0.0431373	0.658824
	35	0.0431373	0.662745
	36	0.0352941	0.670588
	30	0.0431373	0.666667
	40	0.0352941	0.670588
	25	0.0313725	0.670588
	34	0.0235294	0.67451
	30	0.0431373	0.67451
	30	0.0313725	0.67451
	35	0.0313725	0.678431
	24	0.0431373	0.678431
	35	0.0431373	0.686275
	30	0.0352941	0.678431
	34	0.0352941	0.686275
	30	0.0352941	0.67451
	24	0.0352941	0.678431
	26	0.0352941	0.678431
	35	0.0352941	0.682353
	24	0.0352941	0.678431
	25	0.0431373	0.682353
	25	0.0313725	0.686275
	30	0.0352941	0.678431
	37	0.0431373	0.690196
	33	0.0313725	0.686275
	30	0.0431373	0.686275
	36	0.0352941	0.686275
	33	0.0313725	0.686275
	30	0.0352941	0.690196
	35	0.0431373	0.690196
	25	0.0235294	0.690196
	30	0.0313725	0.686275
	30	0.0352941	0.690196
	36	0.0431373	0.698039
	30	0.0352941	0.694118
	26	0.0313725	0.690196
	25	0.0313725	0.694118
[truncated: 415,199+ more rows]

## Sheet: SI Fig. 8d
SI Fig. 8d
	Near perfect shell								one with 8 bump like defects
	Photographic measurements				Destructive measurements				Photographic measurements				Destructive measurements
	theta	mean thickness	stddev thickness		theta	mean thickness	stddev thickness		theta	mean thickness	stddev thickness		theta	mean thickness	stddev thickness
	[rad]	[mm]	[mm]		[rad]	[mm]	[mm]		[rad]	[mm]	[mm]		[rad]	[mm]	[mm]
	-1.34672	0.0137673	0.000405131		-1.34303	0.0125984	0.000850491		-1.34672	0.00662605	1.09274e-18		-1.34303	0.0119423	0.000185592
	-1.3381	0.013578	0.000405423		-1.19381	0.0119423	0.000742369		-1.3381	0.00662605	1.09274e-18		-1.19381	0.0187664	0.000371185
	-1.32978	0.0141093	0.000767353		-1.04458	0.0116798	0.000371185		-1.32978	0.00662605	1.09274e-18		-1.04458	0.0218373	0.000413334
	-1.32173	0.0141505	0.000448875		-0.895354	0.011811	0.000321455		-1.32173	0.00662605	1.09274e-18		-0.895354	0.0199475	0.000491031
	-1.31394	0.0146861	0.000502844		-0.746128	0.011811	0		-1.31394	0.00662605	1.09274e-18		-0.746128	0.00629921	0
	-1.30636	0.0143968	0.000672621		-0.596903	0.0120735	0.000185592		-1.30636	0.00662605	1.09274e-18		-0.596903	0.00800525	0.000185592
	-1.29899	0.0146405	0.000665742		-0.447677	0.012336	0.000371185		-1.29899	0.00662605	1.09274e-18		-0.447677	0.00997375	0.000491031
	-1.29181	0.0144894	0.000431978		-0.298451	0.0124672	0.000185592		-1.29181	0.00662605	1.09274e-18		-0.298451	0.00958005	0.000185592
	-1.28481	0.0148483	0.00103975		-0.149226	0.0131234	0.000371185		-1.28481	0.00662605	1.09274e-18		-0.149226	0.010105	0.000185592
	-1.27797	0.0149362	0.000677889		0	0.0128609	0.000371185		-1.27797	0.00662605	1.09274e-18		0	0.0106299	0.000321455
	-1.27128	0.0148345	0.000545663		0.149226	0.0124672	0.000185592		-1.27128	0.00662605	1.09274e-18		0.149226	0.0103675	0.000185592
	-1.26474	0.014736	0.000542346		0.298451	0.0120735	0.000491031		-1.26474	0.00662605	1.09274e-18		0.298451	0.00944882	0.000642911
	-1.25832	0.0150352	0.000669478		0.447677	0.0122047	0.000321455		-1.25832	0.00662605	1.09274e-18		0.447677	0.00958005	0.000371185
	-1.25204	0.0149809	0.000427179		0.596903	0.0119423	0.000491031		-1.25204	0.00662605	1.09274e-18		0.596903	0.0107612	0.000491031
	-1.24587	0.0151836	0.000624774		0.746128	0.011811	0.000321455		-1.24587	0.00662605	1.09274e-18		0.746128	0.00892388	0.000808978
	-1.23981	0.0150788	0.000323615		0.895354	0.0116798	0.000185592		-1.23981	0.00662605	1.09274e-18		0.895354	0.0194226	0.000808978
	-1.23385	0.0151789	0.000354709		1.04458	0.0120735	0.000185592		-1.23385	0.00662605	1.09274e-18		1.04458	0.0209974	0.000808978
	-1.228	0.0153294	0.000376691		1.19381	0.0124672	0.000185592		-1.228	0.00662605	1.09274e-18		1.19381	0.015748	0.00195534
	-1.22223	0.0151311	0.00049662		1.34303	0.0127297	0.000185592		-1.22223	0.00662605	1.09274e-18		1.34303	0.010105	0.00133833
	-1.21656	0.0151805	0.000465653						-1.21656	0.00662605	1.09274e-18
	-1.21098	0.014979	0.000281509						-1.21098	0.00670011	0.000104731
	-1.20547	0.0150339	0.000614181						-1.20547	0.00684999	0.0003167
	-1.20005	0.0150804	0.000441156						-1.20005	0.0070023	0.000532102
	-1.1947	0.0150802	0.000424529						-1.1947	0.00715712	0.00075105
	-1.18942	0.0150868	0.000748385						-1.18942	0.0073543	0.0010299
	-1.18421	0.0150295	0.000352827						-1.18421	0.00751158	0.00117481
	-1.17906	0.0150339	0.000614181						-1.17906	0.00786489	0.00137594
	-1.17398	0.0151792	0.000374686						-1.17398	0.0080233	0.0014564
	-1.16896	0.0150804	0.000441156						-1.16896	0.00818306	0.00154165
	-1.164	0.015181	0.000495726						-1.164	0.00842527	0.00167735
	-1.1591	0.0150812	0.000487651						-1.1591	0.00862545	0.00173179
	-1.15424	0.0150802	0.000424529						-1.15424	0.00894969	0.00183038
	-1.14945	0.0149283	0.000121252						-1.14945	0.00911029	0.00183349
	-1.1447	0.015082	0.000534742						-1.1447	0.00935351	0.00184942
	-1.14	0.0151784	0.00030746						-1.14	0.00963686	0.00182133
	-1.13535	0.0149291	0.000242511						-1.13535	0.00984638	0.00188214
	-1.13074	0.0149803	0.000392195						-1.13074	0.0101409	0.00194141
	-1.12618	0.0149809	0.000427179						-1.12618	0.0103475	0.00190324
	-1.12167	0.015181	0.000495726						-1.12167	0.0105627	0.00196891
	-1.11719	0.0149315	0.000438825						-1.11719	0.0106834	0.00187359
	-1.11276	0.0147345	0.000458311						-1.11276	0.0107227	0.00182458
	-1.10836	0.0149782	0.000185776						-1.10836	0.0108913	0.00178725
	-1.10401	0.0149782	0.000185776						-1.10401	0.0109347	0.00179529
	-1.09969	0.0149798	0.000349122						-1.09969	0.0110618	0.00176438
	-1.09541	0.0149289	0.000210571						-1.09541	0.0111439	0.00169447
	-1.09116	0.0149793	0.000306093						-1.09116	0.0113144	0.00164702
	-1.08695	0.015181	0.000491378						-1.08695	0.0113951	0.00153631
	-1.08277	0.0151292	0.000372139						-1.08277	0.011486	0.00159903
	-1.07862	0.0149793	0.000306093						-1.07862	0.011576	0.00163841
	-1.0745	0.0150778	0.000211688						-1.0745	0.0116207	0.00164966
	-1.07042	0.0151789	0.000354709						-1.07042	0.0117533	0.00165727
	-1.06637	0.0150812	0.000487651						-1.06637	0.0117941	0.0015997
	-1.06234	0.0148803	0.000304233						-1.06234	0.0118351	0.0015419
	-1.05835	0.0149793	0.000306093						-1.05835	0.0118349	0.0015376
	-1.05438	0.0149304	0.000363786						-1.05438	0.0121029	0.00155631
	-1.05044	0.0149822	0.000508174						-1.05044	0.0121444	0.00149775
	-1.04653	0.0144883	0.00035813						-1.04653	0.0122326	0.00146838
	-1.04264	0.014879	0.00014001						-1.04264	0.0122795	0.0015048
	-1.03878	0.0148299	0.000184801						-1.03878	0.0123731	0.00156661
	-1.03495	0.0148798	0.000252566						-1.03495	0.0124621	0.00154178
	-1.03114	0.0147319	0.000251243						-1.03114	0.0124106	0.00142547
	-1.02735	0.0147332	0.000368795						-1.02735	0.0125047	0.00149161
	-1.02359	0.0147314	0.000183698						-1.02359	0.0125946	0.00147372
	-1.01985	0.0146823	0.000183835						-1.01985	0.0125992	0.00155812
	-1.01613	0.0146334	0.000208372						-1.01613	0.012605	0.00165813
	-1.01243	0.0146828	0.000249633						-1.01243	0.0127374	0.00158353
	-1.00876	0.0146823	0.000183835						-1.00876	0.0127423	0.00166606
	-1.00511	0.0144861	2.18548e-18						-1.00511	0.0128754	0.00159115
	-1.00148	0.0144377	0.000137833						-1.00148	0.0129667	0.00157788
	-0.997865	0.0143904	0.000299762						-0.997865	0.0129654	0.00155498
	-0.994274	0.0146329	0.000119989						-0.994274	0.0130155	0.00162572
	-0.990703	0.0146326	0						-0.990703	0.0130629	0.00164467
	-0.987151	0.0145362	0.00027711						-0.987151	0.0131105	0.00166622
	-0.983618	0.0144375	6.87381e-05						-0.983618	0.0131596	0.00171191
	-0.980104	0.0143899	0.000247061						-0.980104	0.0131596	0.00171191
	-0.976609	0.0142931	0.000272846						-0.976609	0.0131534	0.00160662
	-0.973131	0.0145354	0.00018288						-0.973131	0.0132025	0.00165269
	-0.969671	0.0143894	0.000181934						-0.969671	0.0132997	0.00172027
	-0.966228	0.0143891	0.000137123						-0.966228	0.0132934	0.00161447
	-0.962803	0.0143402	2.18548e-18						-0.962803	0.0133415	0.0016383
	-0.959394	0.0141954	0.000118143						-0.959394	0.0134458	0.00181103
	-0.956002	0.0142929	0.000247355						-0.956002	0.0135873	0.00181995
	-0.952626	0.0142929	0.000247355						-0.952626	0.0136306	0.00175968
	-0.949265	0.0143931	0.000497626						-0.949265	0.0135873	0.00181995
	-0.945921	0.0143405	0.000118752						-0.945921	0.0135807	0.00171528
	-0.942592	0.0143894	0.000181934						-0.942592	0.0137296	0.00182896
	-0.939278	0.0141473	0.000136419						-0.939278	0.0137296	0.00182896
	-0.935979	0.0142435	6.83846e-05						-0.935979	0.01378	0.00187519
	-0.932695	0.0141471	6.80348e-05						-0.932695	0.0138235	0.00181497
	-0.929425	0.0141471	6.80348e-05						-0.929425	0.0138222	0.00179346
	-0.92617	0.0140992	0.000135723						-0.92617	0.0138214	0.00178044
	-0.922929	0.0140992	0.000135723						-0.922929	0.0138276	0.00187379
	-0.919701	0.0141962	0.000236293						-0.919701	0.0138222	0.00179346
	-0.916487	0.0140516	0.000203069						-0.916487	0.0139716	0.00189148
	-0.913286	0.014244	0.000180999						-0.913286	0.0139716	0.00189148
	-0.910099	0.0141476	0.000179941						-0.910099	0.0140212	0.00191757
	-0.906925	0.014342	0.000313164						-0.906925	0.0140524	0.00166061
	-0.903763	0.0139554	0.000135034						-0.903763	0.0141153	0.00189252
	-0.900614	0.014004	0.000244829						-0.900614	0.0141221	0.00198889
	-0.897478	0.0140032	0.000135723						-0.897478	0.0142098	0.00186946
	-0.894354	0.0139551	6.76886e-05						-0.894354	0.0142674	0.00200294
	-0.891242	0.0139551	6.76886e-05						-0.891242	0.0142603	0.00190203
	-0.888142	0.0140042	0.000270076						-0.888142	0.0143693	0.00207494
	-0.885054	0.0138611	0.000293453						-0.885054	0.0143112	0.00194106
	-0.881977	0.0138596	6.73459e-05						-0.881977	0.0143181	0.00203587
	-0.878912	0.0140516	0.000204108						-0.878912	0.0143693	0.00207494
	-0.875858	0.0138601	0.000178119						-0.875858	0.0144132	0.00201305
	-0.872815	0.0138601	0.000178119						-0.872815	0.0143625	0.00198217
	-0.869783	0.0138123	0.000134352						-0.869783	0.0144132	0.00201305
	-0.866762	0.0138125	0.000178248						-0.866762	0.0144129	0.00200895
	-0.863752	0.0137646	0.000116353						-0.863752	0.0143619	0.0019739
	-0.860753	0.0139082	0.000233894						-0.860753	0.0143181	0.00203587
	-0.857763	0.0137654	0.000232712						-0.857763	0.0143619	0.0019739
	-0.854784	0.0135754	0.000133677						-0.854784	0.0144129	0.00200895
	-0.851816	0.0135303	0.000372467						-0.851816	0.0144647	0.00205424
	-0.848857	0.0137644	0						-0.848857	0.0144727	0.00215897
	-0.845908	0.0137651	0.000201023						-0.845908	0.0144719	0.00214734
	-0.842969	0.0136225	0.000115768						-0.842969	0.0146188	0.00215824
	-0.84004	0.0136239	0.00030532						-0.84004	0.0146196	0.00216994
	-0.83712	0.013717	6.70066e-05						-0.83712	0.01448	0.00224999
	-0.83421	0.0136701	0.00017735						-0.83421	0.0146349	0.00235498
	-0.831308	0.0135754	0.000133677						-0.831308	0.0145248	0.0022038
	-0.828417	0.0136706	0.000240857						-0.828417	0.0145772	0.00225041
	-0.825534	0.0134818	0.000230385						-0.825534	0.0144887	0.00235394
	-0.82266	0.0135294	0.000290742						-0.82266	0.0144812	0.0022649
	-0.819795	0.0134342	0.000133009						-0.819795	0.0145248	0.0022038
	-0.816939	0.0135282	0.000133009						-0.816939	0.0144727	0.00215897
	-0.814091	0.0134339	6.63382e-05						-0.814091	0.0143784	0.00219269
	-0.811252	0.0134815	0.000200016						-0.811252	0.01438	0.00221532
	-0.808422	0.013528	6.66707e-05						-0.808422	0.0142845	0.00222779
	-0.8056	0.0134339	6.63382e-05						-0.8056	0.0142845	0.00222779
	-0.802786	0.0135284	0.00017646						-0.802786	0.0142864	0.00225363
	-0.79998	0.0135754	0.000133677						-0.79998	0.0142365	0.00223383
	-0.797183	0.0134342	0.000133009						-0.797183	0.0141412	0.00224233
	-0.794393	0.0134811	0.000115189						-0.794393	0.014083	0.00211234
	-0.791611	0.0134339	6.63382e-05						-0.791611	0.0140943	0.00225894
	-0.788837	0.0133403	0.000114616						-0.788837	0.0139904	0.00215268
	-0.786071	0.0132944	0.000238735						-0.786071	0.01395	0.00224763
	-0.783313	0.0131541	0.000173723						-0.783313	0.0138554	0.0022523
	-0.780562	0.0133403	0.000114616						-0.780562	0.0138467	0.00214197
	-0.777818	0.0132468	6.6009e-05						-0.777818	0.013755	0.00218318
	-0.775082	0.0132003	0.000114049						-0.775082	0.0137095	0.00221104
	-0.772353	0.0132003	0.000114049						-0.772353	0.0136706	0.00231558
	-0.769632	0.0132939	0.000174585						-0.769632	0.0135709	0.00224906
	-0.766917	0.0134349	0.00023993						-0.766917	0.0135751	0.0023038
	-0.76421	0.0132957	0.000366345						-0.76421	0.0133348	0.00222773
	-0.76151	0.0132937	0.000132347						-0.76151	0.0133781	0.00217975
	-0.758816	0.0132939	0.000174585						-0.758816	0.013387	0.00229269
	-0.75613	0.0132939	0.000174585						-0.75613	0.0130546	0.00220584
	-0.75345	0.0132003	0.000114049						-0.75345	0.0130591	0.00226587
	-0.750777	0.0131546	0.000237553						-0.750777	0.0129663	0.00225574
	-0.748111	0.0132477	0.000237281						-0.748111	0.0127401	0.0022948
	-0.745451	0.0131536	6.5683e-05						-0.745451	0.0126439	0.00223282
	-0.742798	0.0131541	0.000173723						-0.742798	0.0124945	0.00206118
	-0.740151	0.0132001	0						-0.740151	0.0123998	0.00200188
	-0.737511	0.013061	0.000113487						-0.737511	0.0122676	0.00203976
	-0.734876	0.0131541	0.000173723						-0.734876	0.0121862	0.00215596
	-0.732249	0.013061	0.000113487						-0.732249	0.0120023	0.0020834
	-0.729627	0.0130617	0.00022698						-0.729627	0.0118651	0.00203089
	-0.727011	0.0132008	0.00019803						-0.727011	0.0117805	0.00208417
	-0.724402	0.0130617	0.00022698						-0.724402	0.0116912	0.0020681
	-0.721799	0.012923	0.000225867						-0.721799	0.0115588	0.00205837
	-0.719201	0.0129223	0.000112931						-0.719201	0.011424	0.00200942
	-0.716609	0.0129223	0.000112931						-0.716609	0.0112023	0.00194606
	-0.714024	0.0130166	0.000346976						-0.714024	0.0111597	0.00195597
	-0.711444	0.013061	0.000113487						-0.711444	0.0109898	0.00199027
	-0.708869	0.0130614	0.000196084						-0.708869	0.010856	0.0019112
	-0.706301	0.0131081	0.000236113						-0.706301	0.0107716	0.00192895
	-0.703738	0.0132008	0.000197052						-0.703738	0.010604	0.00196297
	-0.70118	0.013015	0.000172869						-0.70118	0.0104281	0.00186066
	-0.698629	0.0131077	0.000173845						-0.698629	0.0104676	0.0018192
	-0.696082	0.0131541	0.000173723						-0.696082	0.0102604	0.00186461
	-0.693541	0.0130145	6.53602e-05						-0.693541	0.0100482	0.00180807
	-0.691005	0.013015	0.000172869						-0.691005	0.0100028	0.00174643
	-0.688475	0.013061	0.000113487						-0.688475	0.00992175	0.00177721
	-0.68595	0.0130148	0.000131043						-0.68595	0.00979281	0.00169171
	-0.68343	0.0128766	0.000172024						-0.68343	0.00974813	0.00163074
	-0.680915	0.0129692	0.000234956						-0.680915	0.00954023	0.00157785
	-0.678406	0.0129228	0.000196084						-0.678406	0.00941239	0.00147294
	-0.675901	0.0129223	0.000112931						-0.675901	0.00945624	0.00153337
	-0.673402	0.0129228	0.000196084						-0.673402	0.00941239	0.00147294
	-0.670907	0.0128306	0.000172144						-0.670907	0.00933013	0.00145125
	-0.668417	0.0127841	0						-0.668417	0.00920498	0.00137355
	-0.665933	0.0128306	0.000172144						-0.665933	0.00916521	0.00138606
	-0.663453	0.0128766	0.000172024						-0.663453	0.00916521	0.00138606
	-0.660978	0.0127848	0.000194175						-0.660978	0.00899835	0.00125338
	-0.658507	0.0128301	6.50406e-05						-0.658507	0.0088387	0.00125886
	-0.656042	0.0129241	0.000338816						-0.656042	0.00887814	0.00124801
	-0.653581	0.0128301	6.50406e-05						-0.653581	0.00887814	0.00124801
	-0.651124	0.0129223	0.000112931						-0.651124	0.00883587	0.00119203
	-0.648673	0.012923	0.000225867						-0.648673	0.00883747	0.0012283
	-0.646225	0.0128328	0.000395826						-0.646225	0.00871635	0.00118696
	-0.643783	0.0127843	0.00011238						-0.643783	0.00863661	0.00117455
	-0.641344	0.0128761	6.50406e-05						-0.641344	0.00871018	0.00102809
	-0.638911	0.012831	0.000233811						-0.638911	0.00863661	0.00117455
	-0.636481	0.0127843	0.00011238						-0.636481	0.00867394	0.00111645
	-0.634056	0.0127388	0.000171187						-0.634056	0.00859281	0.00106562
	-0.631635	0.0128303	0.000129765						-0.631635	0.0085949	0.00112079
	-0.629219	0.0126477	0.000223674						-0.629219	0.00863434	0.00111723
	-0.626807	0.0126477	0.000223674						-0.626807	0.0085949	0.00112079
	-0.624399	0.0126928	0.000129135						-0.624399	0.00859281	0.00106562
	-0.621995	0.012693	0.000171306						-0.621995	0.00855147	0.001015
	-0.619595	0.0126477	0.000223674						-0.619595	0.00859281	0.00106562
	-0.6172	0.0125566	0.000231553						-0.6172	0.00851204	0.00101571
	-0.614808	0.0126475	0.000193235						-0.614808	0.00851204	0.00101571
	-0.612421	0.0126026	0.000280667						-0.612421	0.00851204	0.00101571
	-0.610037	0.012556	0.000128511						-0.610037	0.00847088	0.000964551
	-0.607658	0.0124198	0.000127893						-0.607658	0.00859281	0.00106562
	-0.605282	0.0126017	0.000170359						-0.605282	0.00850872	0.000918931
	-0.60291	0.0125566	0.000231553						-0.60291	0.00855147	0.001015
	-0.600542	0.0124204	0.00023044						-0.600542	0.00858932	0.000968609
	-0.598178	0.0124657	0.000231811						-0.598178	0.00851378	0.00106188
	-0.595818	0.0124653	0.000169538						-0.595818	0.00859694	0.00116751
	-0.593462	0.0124204	0.00023044						-0.593462	0.00851444	0.00107721
	-0.591109	0.0124653	0.000169538						-0.591109	0.00855147	0.001015
	-0.58876	0.012466	0.000255792						-0.58876	0.00859281	0.00106562
	-0.586415	0.0124657	0.000231811						-0.586415	0.00859107	0.00101737
	-0.584073	0.0126035	0.000357502						-0.584073	0.00863241	0.00106634
	-0.581735	0.0125571	0.000280882						-0.581735	0.00863434	0.00111723
	-0.579401	0.0124662	0.000279315						-0.579401	0.00863449	0.00111866
	-0.57707	0.012466	0.000255792						-0.57707	0.00863241	0.00106634
	-0.574742	0.0125111	0.000222594						-0.574742	0.00855338	0.00106554
	-0.572419	0.0125566	0.000231553						-0.572419	0.00859472	0.0011138
	-0.570098	0.0123749	0.000191381						-0.570098	0.00867601	0.00116645
	-0.567781	0.0124204	0.00023044						-0.567781	0.00863449	0.00111866
	-0.565468	0.0124653	0.000169538						-0.565468	0.00863241	0.00106634
	-0.563158	0.0125108	0.000192304						-0.563158	0.0087137	0.00111849
	-0.560851	0.0124226	0.000418004						-0.560851	0.00875541	0.00116812
	-0.558547	0.0124204	0.00023044						-0.558547	0.00875605	0.0011811
	-0.556247	0.0123302	0.000254568						-0.556247	0.00883546	0.00117736
	-0.553951	0.0125122	0.000333905						-0.553951	0.00883546	0.00117736
	-0.551657	0.0124198	0.000127893						-0.551657	0.00883546	0.00117736
	-0.549367	0.0124213	0.000318979						-0.549367	0.00887735	0.00122493
	-0.547079	0.0123313	0.000354083						-0.547079	0.00883965	0.00127373
	-0.544796	0.0123302	0.000254568						-0.544796	0.0089617	0.00132358
	-0.542515	0.0123749	0.000191381						-0.542515	0.00899756	0.00123014
	-0.540237	0.0122395	0.000190468						-0.540237	0.00908028	0.00128457
	-0.537963	0.0123744	0.000110759						-0.537963	0.00911828	0.00123539
	-0.535691	0.0122391	0.000110229						-0.535691	0.00903801	0.00123718
	-0.533423	0.0122404	0.000290755						-0.533423	0.00928482	0.00134534
	-0.531157	0.0122391	0.000110229						-0.531157	0.00920137	0.00129006
	-0.528895	0.01215	0.000228246						-0.528895	0.00920602	0.00138786
	-0.526636	0.0121961	0.000352398						-0.526636	0.00924682	0.00139518
	-0.524379	0.0122849	0.000229338						-0.524379	0.0093258	0.00135425
	-0.522126	0.0122395	0.000190468						-0.522126	0.0093258	0.00135425
	-0.519875	0.0122404	0.000290755						-0.519875	0.00936865	0.00140117
	-0.517627	0.0121953	0.000276649						-0.517627	0.00944985	0.00139983
	-0.515383	0.0122853	0.000278186						-0.515383	0.00944797	0.00136007
	-0.513141	0.0121057	0.000289374						-0.513141	0.00949101	0.00140721
	-0.510902	0.012151	0.000334944						-0.510902	0.0096139	0.0014133
	-0.508665	0.0121961	0.000352398						-0.508665	0.00957559	0.00146383
	-0.506432	0.0121961	0.000352398						-0.506432	0.00973733	0.00141945
	-0.504201	0.0121048	0.000189563						-0.504201	0.00969887	0.00147018
	-0.501973	0.0122874	0.000445214						-0.501973	0.00974058	0.00148079
	-0.499748	0.0123757	0.000292148						-0.499748	0.00982269	0.00147659
	-0.497525	0.0121961	0.000352398						-0.497525	0.00986131	0.00142565
	-0.495305	0.0123304	0.000277975						-0.495305	0.00986131	0.00142565
	-0.493088	0.0122849	0.000229338						-0.493088	0.0099032	0.00143555
	-0.490873	0.0121951	0.000253356						-0.490873	0.0099911	0.00153182
	-0.488661	0.0121953	0.000276649						-0.488661	0.0099911	0.00153182
	-0.486452	0.0123313	0.000354083						-0.486452	0.0101197	0.00159939
	-0.484245	0.0123302	0.000254568						-0.484245	0.0101642	0.00164764
	-0.482041	0.0123302	0.000254568						-0.482041	0.0101567	0.0015134
	-0.479839	0.0121508	0.000315948						-0.479839	0.0102436	0.00157301
	-0.47764	0.0122415	0.000380048						-0.47764	0.0102454	0.00160645
	-0.475443	0.0122417	0.000396158						-0.475443	0.0102881	0.00161864
	-0.473249	0.0121953	0.000276649						-0.473249	0.0103717	0.00161358
	-0.471057	0.0122404	0.000290755						-0.471057	0.010409	0.00152681
	-0.468868	0.0121961	0.000352398						-0.468868	0.0103717	0.00161358
	-0.466681	0.0123325	0.000444459						-0.466681	0.0104537	0.0015731
	-0.464497	0.0121944	0.00016792						-0.464497	0.0104986	0.00162076
	-0.462315	0.0119716	0.000288007						-0.462315	0.0105829	0.00161793
	-0.460135	0.0121508	0.000315948						-0.460135	0.0106654	0.00157552
	-0.457958	0.0121521	0.000414035						-0.457958	0.0105829	0.00161793
	-0.455783	0.0121961	0.000352398						-0.455783	0.0105867	0.0016805
	-0.45361	0.01215	0.000228246						-0.45361	0.010626	0.00162801
	-0.451439	0.0120608	0.000275335						-0.451439	0.0107107	0.0016252
	-0.449271	0.0123313	0.000354083						-0.449271	0.0106713	0.00167721
	-0.447105	0.0119716	0.000288007						-0.447105	0.010754	0.00163533
	-0.444942	0.0121508	0.000315948						-0.444942	0.0106713	0.00167721
	-0.44278	0.0120621	0.000384241						-0.44278	0.0107168	0.00172762
	-0.440621	0.0121051	0.000219413						-0.440621	0.010754	0.00163533
	-0.438464	0.0121961	0.000352398						-0.438464	0.010843	0.00169563
	-0.43631	0.0120178	0.000412079						-0.43631	0.010837	0.00159435
	-0.434157	0.012151	0.000334944						-0.434157	0.0107107	0.0016252
	-0.432006	0.0121953	0.000276649						-0.432006	0.0108391	0.00163254
	-0.429858	0.0120616	0.000350729						-0.429858	0.0107936	0.00158262
	-0.427712	0.0121057	0.000289374						-0.427712	0.0109247	0.00163204
	-0.425568	0.0121508	0.000315948						-0.425568	0.010802	0.00172817
	-0.423426	0.0121048	0.000189563						-0.423426	0.0108391	0.00163254
	-0.421286	0.012151	0.000334944						-0.421286	0.0108391	0.00163254
	-0.419148	0.0119282	0.000382424						-0.419148	0.0109223	0.00158978
	-0.417012	0.0121961	0.000352398						-0.417012	0.0108391	0.00163254
	-0.414878	0.0120621	0.000384241						-0.414878	0.0109283	0.00169239
	-0.412746	0.0120629	0.000440255						-0.412746	0.0108789	0.00158036
	-0.410616	0.0121057	0.000289374						-0.410616	0.0109706	0.00168488
	-0.408488	0.0119278	0.000349076						-0.408488	0.0107995	0.00168476
	-0.406362	0.0120165	0.000314454						-0.406362	0.0109247	0.00163204
	-0.404238	0.0121068	0.000378247						-0.404238	0.0109247	0.00163204
	-0.402116	0.0119727	0.000376462						-0.402116	0.0109213	0.00157579
	-0.399996	0.0120616	0.000350729						-0.399996	0.0108789	0.00158036
	-0.397877	0.0119729	0.000392414						-0.397877	0.0108789	0.00158036
	-0.395761	0.0120616	0.000350729						-0.395761	0.0108356	0.00157332
	-0.393646	0.0121961	0.000352398						-0.393646	0.0108789	0.00158036
	-0.391534	0.0121508	0.000315948						-0.391534	0.0107901	0.00152135
	-0.389423	0.0120178	0.000412079						-0.389423	0.01083	0.00146956
	-0.387314	0.0121068	0.000378247						-0.387314	0.0107471	0.00151522
	-0.385207	0.012151	0.000334944						-0.385207	0.0108356	0.00157332
	-0.383101	0.0121536	0.000504356						-0.383101	0.0107471	0.00151522
	-0.380998	0.0120178	0.000412079						-0.380998	0.0107926	0.00156864
	-0.378896	0.0121951	0.000253356						-0.378896	0.0107042	0.00151153
	-0.376796	0.0121068	0.000378247						-0.376796	0.0107498	0.00156633
	-0.374697	0.0121508	0.000315948						-0.374697	0.0106248	0.00161179
	-0.372601	0.012107	0.000394277						-0.372601	0.0107471	0.00151522
	-0.370506	0.0121521	0.000414035						-0.370506	0.0107471	0.00151522
	-0.368413	0.0120167	0.000333358						-0.368413	0.010705	0.00152304
	-0.366321	0.012107	0.000394277						-0.366321	0.0107017	0.00146293
	-0.364231	0.0120631	0.000454123						-0.364231	0.0107017	0.00146293
	-0.362143	0.0120646	0.000536904						-0.362143	0.0106191	0.0015084
	-0.360057	0.0120167	0.000333358						-0.360057	0.0106589	0.00145778
	-0.357972	0.0120629	0.000440255						-0.357972	0.0106191	0.0015084
	-0.355889	0.012107	0.000394277						-0.355889	0.0105314	0.00145123
	-0.353807	0.012107	0.000394277						-0.353807	0.0105314	0.00145123
	-0.351727	0.0119278	0.000349076						-0.351727	0.0104865	0.00139885
	-0.349648	0.0121068	0.000378247						-0.349648	0.0104865	0.00139885
	-0.347572	0.0120616	0.000350729						-0.347572	0.0105314	0.00145123
	-0.345496	0.0120178	0.000412079						-0.345496	0.0105314	0.00145123
	-0.343423	0.0121087	0.000501099						-0.343423	0.0105314	0.00145123
	-0.34135	0.0120165	0.000314454						-0.34135	0.010444	0.00139476
	-0.33928	0.0120182	0.000440996						-0.33928	0.0105765	0.00150472
	-0.33721	0.011971	0.000218374						-0.33721	0.0105314	0.00145123
	-0.335143	0.0120616	0.000350729						-0.335143	0.010444	0.00139476
	-0.333076	0.0119729	0.000392414						-0.333076	0.010444	0.00139476
	-0.331012	0.0120178	0.000412079						-0.331012	0.010444	0.00139476
	-0.328948	0.0119721	0.000327574						-0.328948	0.010444	0.00139476
	-0.326887	0.0120182	0.000440996						-0.326887	0.010444	0.00139476
	-0.324826	0.0120616	0.000350729						-0.324826	0.0104523	0.00155222
	-0.322767	0.011929	0.000438183						-0.322767	0.0104493	0.00149798
	-0.32071	0.0119278	0.000349076						-0.32071	0.0104493	0.00149798
	-0.318654	0.0119278	0.000349076						-0.318654	0.010444	0.00139476
	-0.316599	0.0119293	0.000451983						-0.316599	0.0105314	0.00145123
	-0.314546	0.0118838	0.000382717						-0.314546	0.0104865	0.00139885
	-0.312494	0.0120178	0.000412079						-0.312494	0.0105291	0.00140554
	-0.310443	0.0118831	0.000331786						-0.310443	0.0104865	0.00139885
	-0.308394	0.0118395	0.000390569						-0.308394	0.010574	0.00145637
	-0.306346	0.0119727	0.000376462						-0.306346	0.0104865	0.00139885
	-0.304299	0.0119721	0.000327574						-0.304299	0.0104895	0.00145747
	-0.302254	0.0120182	0.000440996						-0.302254	0.0104918	0.00150164
	-0.30021	0.0118829	0.000312974						-0.30021	0.010574	0.00145637
	-0.298167	0.0119716	0.000288007						-0.298167	0.0104865	0.00139885
	-0.296126	0.0119278	0.000349076						-0.296126	0.010574	0.00145637
	-0.294086	0.0117946	0.000347438						-0.294086	0.0106589	0.00145778
	-0.292047	0.0120178	0.000412079						-0.292047	0.0105291	0.00140554
	-0.290009	0.0120608	0.000275335						-0.290009	0.010574	0.00145637
	-0.287973	0.0119282	0.000382424						-0.287973	0.0106169	0.00146401
	-0.285938	0.0119278	0.000349076						-0.285938	0.0105314	0.00145123
	-0.283904	0.0118393	0.000374695						-0.283904	0.0106169	0.00146401
	-0.281871	0.0120621	0.000384241						-0.281871	0.0106162	0.00145514
	-0.279839	0.0119278	0.000349076						-0.279839	0.0105344	0.00150773
	-0.277809	0.0118842	0.000410141						-0.277809	0.010574	0.00145637
	-0.27578	0.0119293	0.000451983						-0.27578	0.0105314	0.00145123
	-0.273752	0.011927	0.000274034						-0.273752	0.010662	0.00151451
	-0.271725	0.0119716	0.000288007						-0.271725	0.0105773	0.00151623
	-0.269699	0.0118831	0.000331786						-0.269699	0.0106169	0.00146401
	-0.267675	0.0119727	0.000376462						-0.267675	0.010572	0.00141482
	-0.265651	0.0119299	0.000491062						-0.265651	0.010574	0.00145637
	-0.263629	0.0118829	0.000312974						-0.263629	0.0106169	0.00146401
	-0.261607	0.0118426	0.000571652						-0.261607	0.010705	0.00152304
	-0.259587	0.0118395	0.000390569						-0.259587	0.0106169	0.00146401
	-0.257568	0.0119282	0.000382424						-0.257568	0.0107448	0.00147061
	-0.25555	0.0119727	0.000376462						-0.25555	0.0107017	0.00146293
	-0.253533	0.0119729	0.000392414						-0.253533	0.010662	0.00151451
	-0.251517	0.0118382	0.000286652						-0.251517	0.0107901	0.00152135
	-0.249503	0.0118831	0.000331786						-0.249503	0.010705	0.00152304
	-0.247489	0.0118842	0.000410141						-0.247489	0.0107448	0.00147061
	-0.245476	0.0118831	0.000331786						-0.245476	0.0107959	0.00162467
	-0.243464	0.0117516	0.000436857						-0.243464	0.0107503	0.00157324
	-0.241453	0.0118382	0.000286652						-0.241453	0.0107448	0.00147061
	-0.239444	0.0118831	0.000331786						-0.239444	0.0107901	0.00152135
	-0.237435	0.0118821	0.000226094						-0.237435	0.0108681	0.00137443
	-0.235427	0.0117946	0.000347438						-0.235427	0.0106966	0.00135982
	-0.23342	0.0117938	0.000272744						-0.23342	0.0108333	0.00152992
	-0.231414	0.0118411	0.000496386						-0.231414	0.0108733	0.00147726
	-0.229409	0.011929	0.000438183						-0.229409	0.0107448	0.00147061
	-0.227405	0.0119278	0.000349076						-0.227405	0.0108733	0.00147726
	-0.225402	0.0119729	0.000392414						-0.225402	0.0107901	0.00152135
	-0.2234	0.0121953	0.000276649						-0.2234	0.01083	0.00146956
	-0.221399	0.0120178	0.000412079						-0.221399	0.0108333	0.00152992
	-0.219399	0.0120182	0.000440996						-0.219399	0.0108333	0.00152992
	-0.217399	0.0121068	0.000378247						-0.217399	0.0108756	0.0015221
	-0.215401	0.0120629	0.000440255						-0.215401	0.0108756	0.0015221
	-0.213403	0.0120616	0.000350729						-0.213403	0.01083	0.00146956
	-0.211406	0.0120616	0.000350729						-0.211406	0.0108756	0.0015221
	-0.20941	0.0121061	0.000329134						-0.20941	0.01083	0.00146956
	-0.207415	0.0120616	0.000350729						-0.207415	0.0108733	0.00147726
	-0.205421	0.0119727	0.000376462						-0.205421	0.0107901	0.00152135
	-0.203427	0.0120616	0.000350729						-0.203427	0.0108756	0.0015221
	-0.201435	0.0119278	0.000349076						-0.201435	0.0108756	0.0015221
	-0.199443	0.0120182	0.000440996						-0.199443	0.0108325	0.0015184
	-0.197452	0.0120178	0.000412079						-0.197452	0.0107448	0.00147061
	-0.195461	0.0120178	0.000412079						-0.195461	0.0108325	0.0015184
	-0.193472	0.0120165	0.000314454						-0.193472	0.010787	0.00146439
	-0.191483	0.0120178	0.000412079						-0.191483	0.01083	0.00146956
	-0.189495	0.0119727	0.000376462						-0.189495	0.0107441	0.00146174
	-0.187508	0.0121057	0.000289374						-0.187508	0.01083	0.00146956
	-0.185522	0.0120616	0.000350729						-0.185522	0.01083	0.00146956
	-0.183536	0.0119727	0.000376462						-0.183536	0.010787	0.00146439
	-0.181551	0.0120631	0.000454123						-0.181551	0.0107441	0.00146174
	-0.179567	0.0120178	0.000412079						-0.179567	0.010787	0.00146439
	-0.177584	0.0120182	0.000440996						-0.177584	0.0107471	0.00151522
	-0.175601	0.0118393	0.000374695						-0.175601	0.0108325	0.0015184
	-0.173619	0.0118829	0.000312974						-0.173619	0.010787	0.00146439
	-0.171637	0.0120629	0.000440255						-0.171637	0.0106162	0.00145514
	-0.169657	0.0120616	0.000350729						-0.169657	0.0107471	0.00151522
	-0.167677	0.0118842	0.000410141						-0.167677	0.0106218	0.00155925
	-0.165697	0.0120616	0.000350729						-0.165697	0.0107528	0.00161908
	-0.163718	0.0120157	0.000227165						-0.163718	0.0107471	0.00151522
	-0.16174	0.0120616	0.000350729						-0.16174	0.0107498	0.00156633
	-0.159763	0.0119278	0.000349076						-0.159763	0.0106644	0.00156156
	-0.157786	0.0121068	0.000378247						-0.157786	0.0106644	0.00156156
	-0.15581	0.0120178	0.000412079						-0.15581	0.0107498	0.00156633
	-0.153834	0.0120193	0.000501976						-0.153834	0.0107042	0.00151153
	-0.151859	0.011929	0.000438183						-0.151859	0.0107042	0.00151153
	-0.149885	0.0119746	0.000498731						-0.149885	0.0107042	0.00151153
	-0.147911	0.0120646	0.000536904						-0.147911	0.0107498	0.00156633
	-0.145938	0.0119742	0.000473315						-0.145938	0.0107926	0.00156864
	-0.143965	0.0120178	0.000412079						-0.143965	0.0107042	0.00151153
	-0.141993	0.0119742	0.000473315						-0.141993	0.0107498	0.00156633
	-0.140022	0.0121087	0.000501099						-0.140022	0.0107498	0.00156633
	-0.138051	0.0119742	0.000473315						-0.138051	0.0107498	0.00156633
	-0.13608	0.0121521	0.000414035						-0.13608	0.01071	0.00161579
	-0.13411	0.0119278	0.000349076						-0.13411	0.0107498	0.00156633
	-0.132141	0.0119729	0.000392414						-0.132141	0.0107071	0.00156635
	-0.130172	0.0121525	0.000443095						-0.130172	0.0107498	0.00156633
	-0.128204	0.0118829	0.000312974						-0.128204	0.0106616	0.00151027
	-0.126236	0.0119293	0.000451983						-0.126236	0.0107498	0.00156633
	-0.124269	0.0119278	0.000349076						-0.124269	0.0107042	0.00151153
	-0.122302	0.011929	0.000438183						-0.122302	0.0106616	0.00151027
	-0.120335	0.0120629	0.000440255						-0.120335	0.0106616	0.00151027
	-0.118369	0.0119727	0.000376462						-0.118369	0.01071	0.00161579
	-0.116404	0.0119729	0.000392414						-0.116404	0.0105765	0.00150472
	-0.114439	0.0120178	0.000412079						-0.114439	0.0105765	0.00150472
	-0.112474	0.0118831	0.000331786						-0.112474	0.010534	0.00150346
	-0.11051	0.0120178	0.000412079						-0.11051	0.010534	0.00150346
	-0.108546	0.0119278	0.000349076						-0.108546	0.0105793	0.00155927
	-0.106583	0.0119729	0.000392414						-0.106583	0.0105738	0.001455
	-0.10462	0.0118393	0.000374695						-0.10462	0.0106589	0.00145778
	-0.102658	0.0120193	0.000501976						-0.102658	0.0105738	0.001455
	-0.100696	0.0120157	0.000227165						-0.100696	0.0106218	0.00155925
	-0.0987339	0.0119278	0.000349076						-0.0987339	0.0105765	0.00150472
	-0.0967726	0.0120631	0.000454123						-0.0967726	0.010534	0.00150346
	-0.0948117	0.0118842	0.000410141						-0.0948117	0.0106191	0.0015084
	-0.0928511	0.0119727	0.000376462						-0.0928511	0.0105793	0.00155927
	-0.0908909	0.0119278	0.000349076						-0.0908909	0.0105765	0.00150472
	-0.088931	0.0118858	0.000511783						-0.088931	0.0105793	0.00155927
	-0.0869715	0.011929	0.000438183						-0.0869715	0.0107015	0.0014616
	-0.0850123	0.0119278	0.000349076						-0.0850123	0.0106162	0.00145514
	-0.0830534	0.0118831	0.000331786						-0.0830534	0.0106616	0.00151027
	-0.0810949	0.0119727	0.000376462						-0.0810949	0.0106616	0.00151027
	-0.0791366	0.0119742	0.000473315						-0.0791366	0.0106191	0.0015114
	-0.0771787	0.0119727	0.000376462						-0.0771787	0.0107042	0.00151153
	-0.0752211	0.0119742	0.000473315						-0.0752211	0.0106162	0.00145514
	-0.0732637	0.0119293	0.000451983						-0.0732637	0.0106644	0.00156156
	-0.0713067	0.0118858	0.000511783						-0.0713067	0.0107042	0.00151153
	-0.0693499	0.0118846	0.000438916						-0.0693499	0.0106218	0.00155925
	-0.0673933	0.0119293	0.000451983						-0.0673933	0.0105765	0.00150472
	-0.0654371	0.0119742	0.000473315						-0.0654371	0.0107071	0.00156635
	-0.0634811	0.0120608	0.000275335						-0.0634811	0.0105793	0.00155927
	-0.0615253	0.0118395	0.000390569						-0.0615253	0.0105793	0.00155927
	-0.0595698	0.0120167	0.000333358						-0.0595698	0.0105768	0.0015149
	-0.0576145	0.0118842	0.000410141						-0.0576145	0.0106218	0.00155925
	-0.0556594	0.0119278	0.000349076						-0.0556594	0.0105793	0.00155927
	-0.0537045	0.0117958	0.00043613						-0.0537045	0.0105793	0.00155927
	-0.0517498	0.0119282	0.000382424						-0.0517498	0.0105793	0.00155927
	-0.0497954	0.0118382	0.000286652						-0.0497954	0.0106616	0.00151027
	-0.0478411	0.0117946	0.000347438						-0.0478411	0.0105287	0.00139952
	-0.045887	0.011929	0.000438183						-0.045887	0.0106191	0.0015114
	-0.0439331	0.0118393	0.000374695						-0.0439331	0.0106616	0.00151027
	-0.0419793	0.011929	0.000438183						-0.0419793	0.0106162	0.00145514
	-0.0400257	0.011929	0.000438183						-0.0400257	0.01071	0.00161579
	-0.0380723	0.011976	0.000574346						-0.0380723	0.0105738	0.001455
	-0.036119	0.0119727	0.000376462						-0.036119	0.0106616	0.00151027
	-0.0341658	0.011927	0.000274034						-0.0341658	0.0106644	0.00156156
	-0.0322128	0.0119278	0.000349076						-0.0322128	0.0106191	0.0015114
	-0.0302599	0.0119267	0.000250966						-0.0302599	0.0107046	0.0015218
	-0.0283071	0.0117067	0.000388741						-0.0283071	0.0106616	0.00151027
	-0.0263544	0.0118831	0.000331786						-0.0263544	0.0107015	0.0014616
	-0.0244018	0.0119293	0.000451983						-0.0244018	0.0107498	0.00156633
	-0.0224493	0.0119278	0.000349076						-0.0224493	0.0106616	0.00151027
	-0.0204969	0.0118846	0.000438916						-0.0204969	0.0107071	0.00156635
	-0.0185446	0.011796	0.000449862						-0.0185446	0.0107042	0.00151153
	-0.0165924	0.0119278	0.000349076						-0.0165924	0.0107071	0.00156635
	-0.0146402	0.011929	0.000438183						-0.0146402	0.0106589	0.00145778
	-0.012688	0.0118831	0.000331786						-0.012688	0.0106616	0.00151027
	-0.0107359	0.0118395	0.000390569						-0.0107359	0.0107042	0.00151153
	-0.0087839	0.0118842	0.000410141						-0.0087839	0.010787	0.00146439
	-0.00683188	0.0118393	0.000374695						-0.00683188	0.0106589	0.00145778
	-0.0048799	0.0117054	0.00028531						-0.0048799	0.0107843	0.00141224
	-0.00292793	0.0118821	0.000226094						-0.00292793	0.0107498	0.00156633
	-0.000975976	0.0120167	0.000333358						-0.000975976	0.0107471	0.00151522
	0.000975976	0.0118382	0.000286652						0.000975976	0.0107498	0.00156633
	0.00292793	0.0118382	0.000286652						0.00292793	0.0107471	0.00151522
	0.0048799	0.0117946	0.000347438						0.0048799	0.0108271	0.00141377
	0.00683188	0.0117935	0.000249787						0.00683188	0.0107926	0.00156864
	0.0087839	0.0119278	0.000349076						0.0087839	0.010787	0.00146439
	0.0107359	0.0118829	0.000312974						0.0107359	0.0107471	0.00151522
	0.012688	0.0119278	0.000349076						0.012688	0.0108325	0.0015184
	0.0146402	0.0118382	0.000286652						0.0146402	0.0109157	0.00147105
	0.0165924	0.0118829	0.000312974						0.0165924	0.0108756	0.0015221
	0.0185446	0.0118393	0.000374695						0.0185446	0.0108733	0.00147726
	0.0204969	0.0117935	0.000249787						0.0204969	0.0108733	0.00147726
	0.0224493	0.0118831	0.000331786						0.0224493	0.0109188	0.00152825
	0.0244018	0.0118386	0.000326029						0.0244018	0.0109157	0.00147105
	0.0263544	0.0118393	0.000374695						0.0263544	0.0109134	0.00142467
	0.0283071	0.0117491	0.000225033						0.0283071	0.0109589	0.00147624
	0.0302599	0.0118842	0.000410141						0.0302599	0.0109188	0.00152825
	0.0322128	0.0117946	0.000347438						0.0322128	0.0109134	0.00142467
	0.0341658	0.0117946	0.000347438						0.0341658	0.0109589	0.00147624
	0.036119	0.0118842	0.000410141						0.036119	0.010956	0.00142022
	0.0380723	0.0118382	0.000286652						0.0380723	0.0108756	0.0015221
	0.0400257	0.011927	0.000274034						0.0400257	0.0109589	0.00147624
	0.0419793	0.0118821	0.000226094						0.0419793	0.0110024	0.00148398
	0.0439331	0.0118842	0.000410141						0.0439331	0.01083	0.00146956
	0.045887	0.0118821	0.000226094						0.045887	0.0109157	0.00147105
	0.0478411	0.0119278	0.000349076						0.0478411	0.0109157	0.00147105
	0.0497954	0.0118829	0.000312974						0.0497954	0.0108651	0.00131386
	0.0517498	0.0119278	0.000349076						0.0517498	0.0109537	0.00137219
	0.0537045	0.0118395	0.000390569						0.0537045	0.01083	0.00146956
	0.0556594	0.0117958	0.00043613						0.0556594	0.010956	0.00142022
	0.0576145	0.0117946	0.000347438						0.0576145	0.0109134	0.00142467
	0.0595698	0.0118395	0.000390569						0.0595698	0.0109134	0.00142467
	0.0615253	0.0119727	0.000376462						0.0615253	0.0109104	0.00136644
	0.0634811	0.0118831	0.000331786						0.0634811	0.0109537	0.00137219
	0.0654371	0.0118829	0.000312974						0.0654371	0.0109104	0.00136644
	0.0673933	0.0119282	0.000382424						0.0673933	0.010956	0.00142022
	0.0693499	0.0118829	0.000312974						0.0693499	0.0108726	0.0014684
	0.0713067	0.0118829	0.000312974						0.0713067	0.0108701	0.0014179
	0.0732637	0.0119278	0.000349076						0.0732637	0.0108701	0.0014179
	0.0752211	0.0118821	0.000226094						0.0752211	0.0108271	0.00141377
	0.0771787	0.0119708	0.000188667						0.0771787	0.010956	0.00142022
	0.0791366	0.0117938	0.000272744						0.0791366	0.0108674	0.00136341
	0.0810949	0.0118825	0.000274238						0.0810949	0.0109104	0.00136644
	0.0830534	0.0118829	0.000312974						0.0830534	0.0108651	0.00131386
	0.0850123	0.0118821	0.000226094						0.0850123	0.0108221	0.00130923
	0.0869715	0.0118386	0.000326029						0.0869715	0.0107792	0.00130742
	0.088931	0.0118382	0.000286652						0.088931	0.0108221	0.00130923
	0.0908909	0.0118831	0.000331786						0.0908909	0.0107818	0.00136025
	0.0928511	0.0118376	0.000217343						0.0928511	0.0108651	0.00131386
	0.0948117	0.0118395	0.000390569						0.0948117	0.0108248	0.00136598
	0.0967726	0.0118376	0.000217343						0.0967726	0.0108245	0.0013631
[truncated: 450 more rows]

## Sheet: SI Fig. 10c
SI Fig. 10c
	6						8						10
[truncated: 1,002 more rows]

[truncated: 3 more sheets: SI Fig. 10d, SI Fig. 11b, SI Table 1]
